# Supplementary material for: Finding the SNARC Instead of Hunting It: A 20∗20 Monte Carlo Investigation
Source: Front Psychol. 2017 Jul 18;8:1194. doi: 10.3389/fpsyg.2017.01194 (PMC5513957; doi:10.3389/fpsyg.2017.01194)
Supplement: Supplementary file 2 [file Data_Sheet_2.xlsx]

## Sheet: Simulation 1
Cipora K and Wood G (2017) Finding the SNARC Instead of Hunting It: A 20*20 Monte Carlo Investigation. Front. Psychol. 8:1194. doi: 10.3389/fpsyg.2017.01194
Supplementary material 2
Power table - Simulation 1
SD Response (sdR)	Sample size (n)	Slope size (sl)	Repetitions (k)	Power at .05	Power at .01	Power at .001
75	10	-7	10	1	0.987	0.837
75	10	-7	20	1	1	0.996
75	10	-7	30	1	1	1
75	10	-7	40	1	1	1
75	10	-7	50	1	1	1
75	10	-7	60	1	1	1
75	10	-7	70	1	1	1
75	10	-7	80	1	1	1
75	10	-7	90	1	1	1
75	10	-7	100	1	1	1
75	10	-7	110	1	1	1
75	10	-7	120	1	1	1
75	10	-5	10	0.981	0.863	0.446
75	10	-5	20	1	0.995	0.866
75	10	-5	30	1	1	0.981
75	10	-5	40	1	1	0.999
75	10	-5	50	1	1	1
75	10	-5	60	1	1	1
75	10	-5	70	1	1	1
75	10	-5	80	1	1	1
75	10	-5	90	1	1	1
75	10	-5	100	1	1	1
75	10	-5	110	1	1	1
75	10	-5	120	1	1	1
75	10	-3	10	0.719	0.36	0.1
75	10	-3	20	0.953	0.728	0.329
75	10	-3	30	0.99	0.907	0.508
75	10	-3	40	0.999	0.953	0.681
75	10	-3	50	1	0.988	0.832
75	10	-3	60	1	0.997	0.89
75	10	-3	70	1	1	0.952
75	10	-3	80	1	1	0.963
75	10	-3	90	1	1	0.984
75	10	-3	100	1	1	0.998
75	10	-3	110	1	1	0.999
75	10	-3	120	1	1	0.998
75	10	-1	10	0.182	0.036	0.003
75	10	-1	20	0.29	0.084	0.012
75	10	-1	30	0.397	0.156	0.022
75	10	-1	40	0.44	0.168	0.029
75	10	-1	50	0.524	0.218	0.03
75	10	-1	60	0.6	0.267	0.067
75	10	-1	70	0.645	0.309	0.064
75	10	-1	80	0.701	0.367	0.094
75	10	-1	90	0.771	0.423	0.12
75	10	-1	100	0.763	0.439	0.128
75	10	-1	110	0.824	0.477	0.123
75	10	-1	120	0.844	0.523	0.139
75	12	-7	10	1	1	0.962
75	12	-7	20	1	1	0.999
75	12	-7	30	1	1	1
75	12	-7	40	1	1	1
75	12	-7	50	1	1	1
75	12	-7	60	1	1	1
75	12	-7	70	1	1	1
75	12	-7	80	1	1	1
75	12	-7	90	1	1	1
75	12	-7	100	1	1	1
75	12	-7	110	1	1	1
75	12	-7	120	1	1	1
75	12	-5	10	0.998	0.956	0.67
75	12	-5	20	1	1	0.96
75	12	-5	30	1	1	0.998
75	12	-5	40	1	1	1
75	12	-5	50	1	1	1
75	12	-5	60	1	1	1
75	12	-5	70	1	1	1
75	12	-5	80	1	1	1
75	12	-5	90	1	1	1
75	12	-5	100	1	1	1
75	12	-5	110	1	1	1
75	12	-5	120	1	1	1
75	12	-3	10	0.81	0.487	0.155
75	12	-3	20	0.975	0.826	0.451
75	12	-3	30	0.999	0.951	0.686
75	12	-3	40	0.999	0.987	0.871
75	12	-3	50	1	0.999	0.934
75	12	-3	60	1	1	0.979
75	12	-3	70	1	1	0.994
75	12	-3	80	1	1	0.999
75	12	-3	90	1	1	1
75	12	-3	100	1	1	1
75	12	-3	110	1	1	1
75	12	-3	120	1	1	1
75	12	-1	10	0.182	0.058	0.007
75	12	-1	20	0.325	0.094	0.017
75	12	-1	30	0.427	0.163	0.02
75	12	-1	40	0.501	0.212	0.048
75	12	-1	50	0.591	0.29	0.073
75	12	-1	60	0.67	0.37	0.093
75	12	-1	70	0.747	0.422	0.103
75	12	-1	80	0.756	0.444	0.125
75	12	-1	90	0.808	0.496	0.148
75	12	-1	100	0.867	0.552	0.163
75	12	-1	110	0.884	0.6	0.232
75	12	-1	120	0.9	0.643	0.241
75	14	-7	10	1	1	0.987
75	14	-7	20	1	1	1
75	14	-7	30	1	1	1
75	14	-7	40	1	1	1
75	14	-7	50	1	1	1
75	14	-7	60	1	1	1
75	14	-7	70	1	1	1
75	14	-7	80	1	1	1
75	14	-7	90	1	1	1
75	14	-7	100	1	1	1
75	14	-7	110	1	1	1
75	14	-7	120	1	1	1
75	14	-5	10	0.998	0.978	0.814
75	14	-5	20	1	1	0.993
75	14	-5	30	1	1	1
75	14	-5	40	1	1	1
75	14	-5	50	1	1	1
75	14	-5	60	1	1	1
75	14	-5	70	1	1	1
75	14	-5	80	1	1	1
75	14	-5	90	1	1	1
75	14	-5	100	1	1	1
75	14	-5	110	1	1	1
75	14	-5	120	1	1	1
75	14	-3	10	0.858	0.582	0.241
75	14	-3	20	0.986	0.924	0.633
75	14	-3	30	0.998	0.986	0.829
75	14	-3	40	1	0.998	0.954
75	14	-3	50	1	1	0.986
75	14	-3	60	1	1	0.995
75	14	-3	70	1	1	0.999
75	14	-3	80	1	1	0.999
75	14	-3	90	1	1	1
75	14	-3	100	1	1	1
75	14	-3	110	1	1	1
75	14	-3	120	1	1	1
75	14	-1	10	0.23	0.056	0.007
75	14	-1	20	0.369	0.13	0.019
75	14	-1	30	0.435	0.181	0.037
75	14	-1	40	0.575	0.263	0.069
75	14	-1	50	0.689	0.35	0.093
75	14	-1	60	0.732	0.419	0.122
75	14	-1	70	0.759	0.463	0.139
75	14	-1	80	0.838	0.541	0.194
75	14	-1	90	0.861	0.601	0.22
75	14	-1	100	0.907	0.658	0.268
75	14	-1	110	0.925	0.726	0.34
75	14	-1	120	0.945	0.779	0.396
75	16	-7	10	1	1	0.998
75	16	-7	20	1	1	1
75	16	-7	30	1	1	1
75	16	-7	40	1	1	1
75	16	-7	50	1	1	1
75	16	-7	60	1	1	1
75	16	-7	70	1	1	1
75	16	-7	80	1	1	1
75	16	-7	90	1	1	1
75	16	-7	100	1	1	1
75	16	-7	110	1	1	1
75	16	-7	120	1	1	1
75	16	-5	10	1	0.989	0.903
75	16	-5	20	1	1	1
75	16	-5	30	1	1	1
75	16	-5	40	1	1	1
75	16	-5	50	1	1	1
75	16	-5	60	1	1	1
75	16	-5	70	1	1	1
75	16	-5	80	1	1	1
75	16	-5	90	1	1	1
75	16	-5	100	1	1	1
75	16	-5	110	1	1	1
75	16	-5	120	1	1	1
75	16	-3	10	0.904	0.71	0.32
75	16	-3	20	0.997	0.963	0.748
75	16	-3	30	1	0.994	0.926
75	16	-3	40	1	1	0.985
75	16	-3	50	1	1	0.997
75	16	-3	60	1	1	1
75	16	-3	70	1	1	1
75	16	-3	80	1	1	1
75	16	-3	90	1	1	1
75	16	-3	100	1	1	1
75	16	-3	110	1	1	1
75	16	-3	120	1	1	1
75	16	-1	10	0.244	0.066	0.013
75	16	-1	20	0.388	0.156	0.031
75	16	-1	30	0.548	0.238	0.057
75	16	-1	40	0.662	0.327	0.091
75	16	-1	50	0.723	0.416	0.122
75	16	-1	60	0.791	0.521	0.183
75	16	-1	70	0.873	0.587	0.221
75	16	-1	80	0.876	0.618	0.272
75	16	-1	90	0.898	0.695	0.321
75	16	-1	100	0.941	0.746	0.386
75	16	-1	110	0.961	0.796	0.419
75	16	-1	120	0.966	0.849	0.508
75	18	-7	10	1	1	1
75	18	-7	20	1	1	1
75	18	-7	30	1	1	1
75	18	-7	40	1	1	1
75	18	-7	50	1	1	1
75	18	-7	60	1	1	1
75	18	-7	70	1	1	1
75	18	-7	80	1	1	1
75	18	-7	90	1	1	1
75	18	-7	100	1	1	1
75	18	-7	110	1	1	1
75	18	-7	120	1	1	1
75	18	-5	10	1	0.993	0.941
75	18	-5	20	1	1	1
75	18	-5	30	1	1	1
75	18	-5	40	1	1	1
75	18	-5	50	1	1	1
75	18	-5	60	1	1	1
75	18	-5	70	1	1	1
75	18	-5	80	1	1	1
75	18	-5	90	1	1	1
75	18	-5	100	1	1	1
75	18	-5	110	1	1	1
75	18	-5	120	1	1	1
75	18	-3	10	0.931	0.765	0.435
75	18	-3	20	1	0.984	0.845
75	18	-3	30	1	1	0.964
75	18	-3	40	1	1	0.993
75	18	-3	50	1	1	1
75	18	-3	60	1	1	1
75	18	-3	70	1	1	1
75	18	-3	80	1	1	1
75	18	-3	90	1	1	1
75	18	-3	100	1	1	1
75	18	-3	110	1	1	1
75	18	-3	120	1	1	1
75	18	-1	10	0.289	0.087	0.017
75	18	-1	20	0.428	0.188	0.042
75	18	-1	30	0.588	0.282	0.079
75	18	-1	40	0.693	0.384	0.128
75	18	-1	50	0.774	0.503	0.166
75	18	-1	60	0.862	0.589	0.228
75	18	-1	70	0.894	0.664	0.286
75	18	-1	80	0.912	0.718	0.352
75	18	-1	90	0.949	0.748	0.383
75	18	-1	100	0.966	0.843	0.506
75	18	-1	110	0.981	0.876	0.547
75	18	-1	120	0.986	0.903	0.599
75	20	-7	10	1	1	1
75	20	-7	20	1	1	1
75	20	-7	30	1	1	1
75	20	-7	40	1	1	1
75	20	-7	50	1	1	1
75	20	-7	60	1	1	1
75	20	-7	70	1	1	1
75	20	-7	80	1	1	1
75	20	-7	90	1	1	1
75	20	-7	100	1	1	1
75	20	-7	110	1	1	1
75	20	-7	120	1	1	1
75	20	-5	10	1	0.999	0.978
75	20	-5	20	1	1	1
75	20	-5	30	1	1	1
75	20	-5	40	1	1	1
75	20	-5	50	1	1	1
75	20	-5	60	1	1	1
75	20	-5	70	1	1	1
75	20	-5	80	1	1	1
75	20	-5	90	1	1	1
75	20	-5	100	1	1	1
75	20	-5	110	1	1	1
75	20	-5	120	1	1	1
75	20	-3	10	0.956	0.831	0.484
75	20	-3	20	0.999	0.989	0.895
75	20	-3	30	1	0.999	0.987
75	20	-3	40	1	1	0.997
75	20	-3	50	1	1	1
75	20	-3	60	1	1	1
75	20	-3	70	1	1	1
75	20	-3	80	1	1	1
75	20	-3	90	1	1	1
75	20	-3	100	1	1	1
75	20	-3	110	1	1	1
75	20	-3	120	1	1	1
75	20	-1	10	0.301	0.104	0.015
75	20	-1	20	0.481	0.202	0.043
75	20	-1	30	0.623	0.317	0.081
75	20	-1	40	0.743	0.461	0.162
75	20	-1	50	0.811	0.514	0.191
75	20	-1	60	0.86	0.631	0.269
75	20	-1	70	0.922	0.731	0.378
75	20	-1	80	0.941	0.758	0.419
75	20	-1	90	0.969	0.859	0.494
75	20	-1	100	0.973	0.867	0.556
75	20	-1	110	0.986	0.911	0.629
75	20	-1	120	0.994	0.925	0.688
75	30	-7	10	1	1	1
75	30	-7	20	1	1	1
75	30	-7	30	1	1	1
75	30	-7	40	1	1	1
75	30	-7	50	1	1	1
75	30	-7	60	1	1	1
75	30	-7	70	1	1	1
75	30	-7	80	1	1	1
75	30	-7	90	1	1	1
75	30	-7	100	1	1	1
75	30	-7	110	1	1	1
75	30	-7	120	1	1	1
75	30	-5	10	1	1	1
75	30	-5	20	1	1	1
75	30	-5	30	1	1	1
75	30	-5	40	1	1	1
75	30	-5	50	1	1	1
75	30	-5	60	1	1	1
75	30	-5	70	1	1	1
75	30	-5	80	1	1	1
75	30	-5	90	1	1	1
75	30	-5	100	1	1	1
75	30	-5	110	1	1	1
75	30	-5	120	1	1	1
75	30	-3	10	0.997	0.963	0.821
75	30	-3	20	1	1	0.995
75	30	-3	30	1	1	1
75	30	-3	40	1	1	1
75	30	-3	50	1	1	1
75	30	-3	60	1	1	1
75	30	-3	70	1	1	1
75	30	-3	80	1	1	1
75	30	-3	90	1	1	1
75	30	-3	100	1	1	1
75	30	-3	110	1	1	1
75	30	-3	120	1	1	1
75	30	-1	10	0.399	0.178	0.041
75	30	-1	20	0.632	0.329	0.109
75	30	-1	30	0.819	0.548	0.21
75	30	-1	40	0.877	0.657	0.334
75	30	-1	50	0.945	0.787	0.446
75	30	-1	60	0.962	0.851	0.547
75	30	-1	70	0.986	0.917	0.687
75	30	-1	80	0.997	0.947	0.736
75	30	-1	90	0.998	0.97	0.818
75	30	-1	100	1	0.983	0.873
75	30	-1	110	1	0.996	0.917
75	30	-1	120	1	0.995	0.926
75	40	-7	10	1	1	1
75	40	-7	20	1	1	1
75	40	-7	30	1	1	1
75	40	-7	40	1	1	1
75	40	-7	50	1	1	1
75	40	-7	60	1	1	1
75	40	-7	70	1	1	1
75	40	-7	80	1	1	1
75	40	-7	90	1	1	1
75	40	-7	100	1	1	1
75	40	-7	110	1	1	1
75	40	-7	120	1	1	1
75	40	-5	10	1	1	1
75	40	-5	20	1	1	1
75	40	-5	30	1	1	1
75	40	-5	40	1	1	1
75	40	-5	50	1	1	1
75	40	-5	60	1	1	1
75	40	-5	70	1	1	1
75	40	-5	80	1	1	1
75	40	-5	90	1	1	1
75	40	-5	100	1	1	1
75	40	-5	110	1	1	1
75	40	-5	120	1	1	1
75	40	-3	10	1	0.994	0.947
75	40	-3	20	1	1	1
75	40	-3	30	1	1	1
75	40	-3	40	1	1	1
75	40	-3	50	1	1	1
75	40	-3	60	1	1	1
75	40	-3	70	1	1	1
75	40	-3	80	1	1	1
75	40	-3	90	1	1	1
75	40	-3	100	1	1	1
75	40	-3	110	1	1	1
75	40	-3	120	1	1	1
75	40	-1	10	0.514	0.254	0.071
75	40	-1	20	0.75	0.481	0.188
75	40	-1	30	0.884	0.682	0.32
75	40	-1	40	0.953	0.832	0.517
75	40	-1	50	0.984	0.91	0.667
75	40	-1	60	0.991	0.955	0.784
75	40	-1	70	0.999	0.977	0.881
75	40	-1	80	0.999	0.991	0.913
75	40	-1	90	1	0.997	0.962
75	40	-1	100	1	0.998	0.972
75	40	-1	110	1	0.999	0.987
75	40	-1	120	1	1	0.997
75	50	-7	10	1	1	1
75	50	-7	20	1	1	1
75	50	-7	30	1	1	1
75	50	-7	40	1	1	1
75	50	-7	50	1	1	1
75	50	-7	60	1	1	1
75	50	-7	70	1	1	1
75	50	-7	80	1	1	1
75	50	-7	90	1	1	1
75	50	-7	100	1	1	1
75	50	-7	110	1	1	1
75	50	-7	120	1	1	1
75	50	-5	10	1	1	1
75	50	-5	20	1	1	1
75	50	-5	30	1	1	1
75	50	-5	40	1	1	1
75	50	-5	50	1	1	1
75	50	-5	60	1	1	1
75	50	-5	70	1	1	1
75	50	-5	80	1	1	1
75	50	-5	90	1	1	1
75	50	-5	100	1	1	1
75	50	-5	110	1	1	1
75	50	-5	120	1	1	1
75	50	-3	10	1	0.999	0.986
75	50	-3	20	1	1	1
75	50	-3	30	1	1	1
75	50	-3	40	1	1	1
75	50	-3	50	1	1	1
75	50	-3	60	1	1	1
75	50	-3	70	1	1	1
75	50	-3	80	1	1	1
75	50	-3	90	1	1	1
75	50	-3	100	1	1	1
75	50	-3	110	1	1	1
75	50	-3	120	1	1	1
75	50	-1	10	0.583	0.306	0.081
75	50	-1	20	0.822	0.585	0.275
75	50	-1	30	0.949	0.813	0.507
75	50	-1	40	0.984	0.915	0.71
75	50	-1	50	0.996	0.964	0.82
75	50	-1	60	0.997	0.988	0.904
75	50	-1	70	1	0.996	0.964
75	50	-1	80	1	0.999	0.967
75	50	-1	90	1	0.999	0.989
75	50	-1	100	1	1	0.994
75	50	-1	110	1	1	0.999
75	50	-1	120	1	1	1
150	10	-7	10	0.823	0.506	0.168
150	10	-7	20	0.983	0.831	0.454
150	10	-7	30	1	0.975	0.719
150	10	-7	40	1	0.989	0.86
150	10	-7	50	1	0.998	0.945
150	10	-7	60	1	1	0.975
150	10	-7	70	1	1	0.99
150	10	-7	80	1	1	0.999
150	10	-7	90	1	1	0.999
150	10	-7	100	1	1	1
150	10	-7	110	1	1	1
150	10	-7	120	1	1	1
150	10	-5	10	0.586	0.245	0.048
150	10	-5	20	0.841	0.546	0.187
150	10	-5	30	0.953	0.765	0.324
150	10	-5	40	0.991	0.882	0.505
150	10	-5	50	0.997	0.943	0.621
150	10	-5	60	0.999	0.971	0.725
150	10	-5	70	1	0.99	0.801
150	10	-5	80	0.999	0.995	0.883
150	10	-5	90	1	0.997	0.921
150	10	-5	100	1	1	0.951
150	10	-5	110	1	0.999	0.963
150	10	-5	120	1	0.999	0.978
150	10	-3	10	0.291	0.092	0.018
150	10	-3	20	0.477	0.181	0.039
150	10	-3	30	0.634	0.296	0.063
150	10	-3	40	0.745	0.383	0.098
150	10	-3	50	0.804	0.496	0.148
150	10	-3	60	0.875	0.582	0.194
150	10	-3	70	0.911	0.667	0.263
150	10	-3	80	0.941	0.732	0.309
150	10	-3	90	0.964	0.788	0.336
150	10	-3	100	0.982	0.844	0.42
150	10	-3	110	0.979	0.859	0.451
150	10	-3	120	0.983	0.904	0.504
150	10	-1	10	0.116	0.021	0.001
150	10	-1	20	0.126	0.021	0.003
150	10	-1	30	0.18	0.045	0.006
150	10	-1	40	0.191	0.055	0.006
150	10	-1	50	0.205	0.057	0.008
150	10	-1	60	0.214	0.057	0.008
150	10	-1	70	0.263	0.076	0.01
150	10	-1	80	0.283	0.098	0.016
150	10	-1	90	0.306	0.093	0.01
150	10	-1	100	0.309	0.101	0.015
150	10	-1	110	0.359	0.105	0.016
150	10	-1	120	0.335	0.103	0.02
150	12	-7	10	0.892	0.647	0.257
150	12	-7	20	0.995	0.947	0.65
150	12	-7	30	1	0.997	0.858
150	12	-7	40	1	1	0.957
150	12	-7	50	1	1	0.986
150	12	-7	60	1	1	0.998
150	12	-7	70	1	1	0.998
150	12	-7	80	1	1	1
150	12	-7	90	1	1	1
150	12	-7	100	1	1	1
150	12	-7	110	1	1	1
150	12	-7	120	1	1	1
150	12	-5	10	0.671	0.342	0.091
150	12	-5	20	0.908	0.679	0.306
150	12	-5	30	0.973	0.851	0.485
150	12	-5	40	0.995	0.939	0.65
150	12	-5	50	1	0.982	0.766
150	12	-5	60	1	0.993	0.885
150	12	-5	70	0.999	0.996	0.941
150	12	-5	80	1	1	0.968
150	12	-5	90	1	1	0.982
150	12	-5	100	1	1	0.995
150	12	-5	110	1	1	0.998
150	12	-5	120	1	1	0.998
150	12	-3	10	0.327	0.124	0.024
150	12	-3	20	0.521	0.24	0.053
150	12	-3	30	0.723	0.397	0.112
150	12	-3	40	0.798	0.487	0.129
150	12	-3	50	0.889	0.636	0.234
150	12	-3	60	0.943	0.712	0.318
150	12	-3	70	0.951	0.763	0.393
150	12	-3	80	0.98	0.838	0.471
150	12	-3	90	0.984	0.903	0.544
150	12	-3	100	0.99	0.924	0.612
150	12	-3	110	0.995	0.95	0.653
150	12	-3	120	0.996	0.962	0.72
150	12	-1	10	0.113	0.03	0.005
150	12	-1	20	0.164	0.04	0.007
150	12	-1	30	0.162	0.042	0.003
150	12	-1	40	0.198	0.066	0.013
150	12	-1	50	0.238	0.073	0.015
150	12	-1	60	0.244	0.074	0.008
150	12	-1	70	0.279	0.08	0.005
150	12	-1	80	0.325	0.114	0.013
150	12	-1	90	0.342	0.119	0.016
150	12	-1	100	0.367	0.132	0.014
150	12	-1	110	0.415	0.171	0.02
150	12	-1	120	0.448	0.161	0.028
150	14	-7	10	0.948	0.761	0.368
150	14	-7	20	0.999	0.98	0.787
150	14	-7	30	1	1	0.956
150	14	-7	40	1	1	0.988
150	14	-7	50	1	1	0.998
150	14	-7	60	1	1	1
150	14	-7	70	1	1	1
150	14	-7	80	1	1	1
150	14	-7	90	1	1	1
150	14	-7	100	1	1	1
150	14	-7	110	1	1	1
150	14	-7	120	1	1	1
150	14	-5	10	0.737	0.419	0.123
150	14	-5	20	0.94	0.787	0.398
150	14	-5	30	0.992	0.92	0.628
150	14	-5	40	1	0.984	0.817
150	14	-5	50	1	0.997	0.909
150	14	-5	60	1	0.997	0.963
150	14	-5	70	1	1	0.981
150	14	-5	80	1	1	0.996
150	14	-5	90	1	1	1
150	14	-5	100	1	1	0.999
150	14	-5	110	1	1	0.999
150	14	-5	120	1	1	0.999
150	14	-3	10	0.382	0.127	0.025
150	14	-3	20	0.622	0.317	0.083
150	14	-3	30	0.788	0.471	0.161
150	14	-3	40	0.866	0.589	0.231
150	14	-3	50	0.929	0.709	0.322
150	14	-3	60	0.967	0.803	0.441
150	14	-3	70	0.985	0.863	0.529
150	14	-3	80	0.993	0.923	0.615
150	14	-3	90	0.995	0.958	0.683
150	14	-3	100	0.999	0.968	0.759
150	14	-3	110	1	0.985	0.801
150	14	-3	120	1	0.987	0.865
150	14	-1	10	0.131	0.024	0.002
150	14	-1	20	0.146	0.036	0.005
150	14	-1	30	0.199	0.059	0.006
150	14	-1	40	0.227	0.074	0.012
150	14	-1	50	0.279	0.087	0.018
150	14	-1	60	0.299	0.107	0.021
150	14	-1	70	0.322	0.104	0.017
150	14	-1	80	0.355	0.137	0.035
150	14	-1	90	0.381	0.145	0.028
150	14	-1	100	0.427	0.154	0.034
150	14	-1	110	0.449	0.176	0.034
150	14	-1	120	0.447	0.186	0.045
150	16	-7	10	0.962	0.832	0.489
150	16	-7	20	1	0.993	0.891
150	16	-7	30	1	1	0.987
150	16	-7	40	1	1	0.999
150	16	-7	50	1	1	1
150	16	-7	60	1	1	1
150	16	-7	70	1	1	1
150	16	-7	80	1	1	1
150	16	-7	90	1	1	1
150	16	-7	100	1	1	1
150	16	-7	110	1	1	1
150	16	-7	120	1	1	1
150	16	-5	10	0.783	0.519	0.191
150	16	-5	20	0.978	0.852	0.519
150	16	-5	30	0.997	0.973	0.798
150	16	-5	40	0.999	0.994	0.901
150	16	-5	50	1	1	0.969
150	16	-5	60	1	1	0.989
150	16	-5	70	1	1	0.996
150	16	-5	80	1	1	0.998
150	16	-5	90	1	1	1
150	16	-5	100	1	1	1
150	16	-5	110	1	1	1
150	16	-5	120	1	1	1
150	16	-3	10	0.419	0.174	0.043
150	16	-3	20	0.683	0.357	0.1
150	16	-3	30	0.832	0.541	0.209
150	16	-3	40	0.89	0.691	0.305
150	16	-3	50	0.968	0.803	0.447
150	16	-3	60	0.977	0.882	0.58
150	16	-3	70	0.99	0.935	0.65
150	16	-3	80	0.996	0.964	0.755
150	16	-3	90	0.999	0.976	0.809
150	16	-3	100	0.999	0.987	0.853
150	16	-3	110	0.999	0.994	0.901
150	16	-3	120	1	0.997	0.942
150	16	-1	10	0.135	0.025	0.003
150	16	-1	20	0.174	0.036	0.002
150	16	-1	30	0.2	0.047	0.008
150	16	-1	40	0.283	0.092	0.01
150	16	-1	50	0.3	0.092	0.013
150	16	-1	60	0.33	0.111	0.026
150	16	-1	70	0.354	0.13	0.023
150	16	-1	80	0.401	0.148	0.035
150	16	-1	90	0.428	0.177	0.029
150	16	-1	100	0.467	0.18	0.053
150	16	-1	110	0.508	0.223	0.046
150	16	-1	120	0.545	0.267	0.055
150	18	-7	10	0.981	0.888	0.573
150	18	-7	20	1	0.998	0.958
150	18	-7	30	1	1	0.998
150	18	-7	40	1	1	1
150	18	-7	50	1	1	1
150	18	-7	60	1	1	1
150	18	-7	70	1	1	1
150	18	-7	80	1	1	1
150	18	-7	90	1	1	1
150	18	-7	100	1	1	1
150	18	-7	110	1	1	1
150	18	-7	120	1	1	1
150	18	-5	10	0.86	0.601	0.233
150	18	-5	20	0.99	0.92	0.627
150	18	-5	30	1	0.98	0.865
150	18	-5	40	1	0.999	0.956
150	18	-5	50	1	1	0.991
150	18	-5	60	1	1	0.997
150	18	-5	70	1	1	1
150	18	-5	80	1	1	1
150	18	-5	90	1	1	1
150	18	-5	100	1	1	1
150	18	-5	110	1	1	1
150	18	-5	120	1	1	1
150	18	-3	10	0.469	0.193	0.03
150	18	-3	20	0.711	0.436	0.145
150	18	-3	30	0.853	0.621	0.255
150	18	-3	40	0.949	0.775	0.421
150	18	-3	50	0.975	0.858	0.572
150	18	-3	60	0.987	0.93	0.658
150	18	-3	70	0.997	0.961	0.756
150	18	-3	80	0.997	0.984	0.852
150	18	-3	90	0.998	0.99	0.897
150	18	-3	100	1	0.992	0.913
150	18	-3	110	1	0.999	0.959
150	18	-3	120	0.999	0.998	0.976
150	18	-1	10	0.131	0.034	0.006
150	18	-1	20	0.174	0.055	0.009
150	18	-1	30	0.229	0.081	0.017
150	18	-1	40	0.28	0.079	0.01
150	18	-1	50	0.308	0.101	0.017
150	18	-1	60	0.359	0.132	0.023
150	18	-1	70	0.4	0.145	0.03
150	18	-1	80	0.442	0.188	0.039
150	18	-1	90	0.484	0.208	0.042
150	18	-1	100	0.499	0.235	0.051
150	18	-1	110	0.549	0.244	0.062
150	18	-1	120	0.578	0.274	0.065
150	20	-7	10	0.986	0.93	0.693
150	20	-7	20	1	0.999	0.977
150	20	-7	30	1	1	0.999
150	20	-7	40	1	1	1
150	20	-7	50	1	1	1
150	20	-7	60	1	1	1
150	20	-7	70	1	1	1
150	20	-7	80	1	1	1
150	20	-7	90	1	1	1
150	20	-7	100	1	1	1
150	20	-7	110	1	1	1
150	20	-7	120	1	1	1
150	20	-5	10	0.867	0.638	0.306
150	20	-5	20	0.996	0.916	0.694
150	20	-5	30	1	0.991	0.904
150	20	-5	40	1	0.999	0.983
150	20	-5	50	1	1	0.993
150	20	-5	60	1	1	0.998
150	20	-5	70	1	1	1
150	20	-5	80	1	1	1
150	20	-5	90	1	1	1
150	20	-5	100	1	1	1
150	20	-5	110	1	1	1
150	20	-5	120	1	1	1
150	20	-3	10	0.526	0.244	0.054
150	20	-3	20	0.779	0.493	0.17
150	20	-3	30	0.911	0.683	0.349
150	20	-3	40	0.966	0.832	0.5
150	20	-3	50	0.988	0.92	0.644
150	20	-3	60	0.998	0.956	0.755
150	20	-3	70	0.997	0.977	0.852
150	20	-3	80	0.997	0.99	0.899
150	20	-3	90	1	0.998	0.95
150	20	-3	100	1	0.998	0.97
150	20	-3	110	1	0.999	0.978
150	20	-3	120	1	0.999	0.989
150	20	-1	10	0.159	0.038	0.007
150	20	-1	20	0.197	0.064	0.005
150	20	-1	30	0.248	0.074	0.013
150	20	-1	40	0.269	0.086	0.024
150	20	-1	50	0.329	0.101	0.023
150	20	-1	60	0.404	0.166	0.036
150	20	-1	70	0.465	0.209	0.04
150	20	-1	80	0.503	0.228	0.058
150	20	-1	90	0.543	0.259	0.06
150	20	-1	100	0.565	0.263	0.079
150	20	-1	110	0.597	0.323	0.083
150	20	-1	120	0.651	0.335	0.099
150	30	-7	10	1	0.99	0.938
150	30	-7	20	1	1	0.999
150	30	-7	30	1	1	1
150	30	-7	40	1	1	1
150	30	-7	50	1	1	1
150	30	-7	60	1	1	1
150	30	-7	70	1	1	1
150	30	-7	80	1	1	1
150	30	-7	90	1	1	1
150	30	-7	100	1	1	1
150	30	-7	110	1	1	1
150	30	-7	120	1	1	1
150	30	-5	10	0.978	0.882	0.588
150	30	-5	20	0.999	0.995	0.939
150	30	-5	30	1	0.999	0.997
150	30	-5	40	1	1	1
150	30	-5	50	1	1	1
150	30	-5	60	1	1	1
150	30	-5	70	1	1	1
150	30	-5	80	1	1	1
150	30	-5	90	1	1	1
150	30	-5	100	1	1	1
150	30	-5	110	1	1	1
150	30	-5	120	1	1	1
150	30	-3	10	0.665	0.386	0.118
150	30	-3	20	0.919	0.737	0.377
150	30	-3	30	0.986	0.914	0.653
150	30	-3	40	0.996	0.97	0.821
150	30	-3	50	1	0.992	0.903
150	30	-3	60	1	0.997	0.962
150	30	-3	70	1	0.998	0.985
150	30	-3	80	1	1	0.993
150	30	-3	90	1	1	0.998
150	30	-3	100	1	1	1
150	30	-3	110	1	1	1
150	30	-3	120	1	1	1
150	30	-1	10	0.19	0.062	0.009
150	30	-1	20	0.277	0.074	0.012
150	30	-1	30	0.337	0.124	0.02
150	30	-1	40	0.428	0.19	0.041
150	30	-1	50	0.484	0.225	0.048
150	30	-1	60	0.553	0.274	0.078
150	30	-1	70	0.584	0.336	0.099
150	30	-1	80	0.645	0.351	0.102
150	30	-1	90	0.695	0.404	0.127
150	30	-1	100	0.752	0.46	0.161
150	30	-1	110	0.737	0.484	0.195
150	30	-1	120	0.785	0.522	0.193
150	40	-7	10	1	0.999	0.989
150	40	-7	20	1	1	1
150	40	-7	30	1	1	1
150	40	-7	40	1	1	1
150	40	-7	50	1	1	1
150	40	-7	60	1	1	1
150	40	-7	70	1	1	1
150	40	-7	80	1	1	1
150	40	-7	90	1	1	1
150	40	-7	100	1	1	1
150	40	-7	110	1	1	1
150	40	-7	120	1	1	1
150	40	-5	10	0.992	0.955	0.806
150	40	-5	20	1	0.998	0.99
150	40	-5	30	1	1	1
150	40	-5	40	1	1	1
150	40	-5	50	1	1	1
150	40	-5	60	1	1	1
150	40	-5	70	1	1	1
150	40	-5	80	1	1	1
150	40	-5	90	1	1	1
150	40	-5	100	1	1	1
150	40	-5	110	1	1	1
150	40	-5	120	1	1	1
150	40	-3	10	0.787	0.542	0.242
150	40	-3	20	0.968	0.863	0.625
150	40	-3	30	0.995	0.968	0.842
150	40	-3	40	1	0.998	0.97
150	40	-3	50	1	1	0.99
150	40	-3	60	1	1	0.998
150	40	-3	70	1	1	0.999
150	40	-3	80	1	1	1
150	40	-3	90	1	1	1
150	40	-3	100	1	1	1
150	40	-3	110	1	1	1
150	40	-3	120	1	1	1
150	40	-1	10	0.187	0.06	0.007
150	40	-1	20	0.326	0.123	0.021
150	40	-1	30	0.401	0.174	0.04
150	40	-1	40	0.48	0.229	0.07
150	40	-1	50	0.606	0.334	0.103
150	40	-1	60	0.644	0.345	0.13
150	40	-1	70	0.722	0.429	0.171
150	40	-1	80	0.777	0.512	0.201
150	40	-1	90	0.795	0.524	0.223
150	40	-1	100	0.854	0.602	0.28
150	40	-1	110	0.879	0.649	0.323
150	40	-1	120	0.914	0.737	0.396
150	50	-7	10	1	1	0.999
150	50	-7	20	1	1	1
150	50	-7	30	1	1	1
150	50	-7	40	1	1	1
150	50	-7	50	1	1	1
150	50	-7	60	1	1	1
150	50	-7	70	1	1	1
150	50	-7	80	1	1	1
150	50	-7	90	1	1	1
150	50	-7	100	1	1	1
150	50	-7	110	1	1	1
150	50	-7	120	1	1	1
150	50	-5	10	0.999	0.989	0.906
150	50	-5	20	1	1	1
150	50	-5	30	1	1	1
150	50	-5	40	1	1	1
150	50	-5	50	1	1	1
150	50	-5	60	1	1	1
150	50	-5	70	1	1	1
150	50	-5	80	1	1	1
150	50	-5	90	1	1	1
150	50	-5	100	1	1	1
150	50	-5	110	1	1	1
150	50	-5	120	1	1	1
150	50	-3	10	0.873	0.65	0.31
150	50	-3	20	0.991	0.937	0.752
150	50	-3	30	1	0.993	0.934
150	50	-3	40	1	0.999	0.99
150	50	-3	50	1	1	0.999
150	50	-3	60	1	1	1
150	50	-3	70	1	1	1
150	50	-3	80	1	1	1
150	50	-3	90	1	1	1
150	50	-3	100	1	1	1
150	50	-3	110	1	1	1
150	50	-3	120	1	1	1
150	50	-1	10	0.225	0.065	0.016
150	50	-1	20	0.412	0.191	0.043
150	50	-1	30	0.447	0.227	0.06
150	50	-1	40	0.591	0.321	0.089
150	50	-1	50	0.671	0.39	0.133
150	50	-1	60	0.722	0.457	0.175
150	50	-1	70	0.786	0.56	0.253
150	50	-1	80	0.835	0.624	0.304
150	50	-1	90	0.881	0.662	0.354
150	50	-1	100	0.893	0.726	0.404
150	50	-1	110	0.927	0.769	0.469
150	50	-1	120	0.954	0.81	0.511
225	10	-7	10	0.529	0.231	0.043
225	10	-7	20	0.824	0.483	0.145
225	10	-7	30	0.915	0.675	0.263
225	10	-7	40	0.964	0.795	0.381
225	10	-7	50	0.988	0.9	0.501
225	10	-7	60	0.996	0.952	0.625
225	10	-7	70	0.998	0.974	0.727
225	10	-7	80	0.999	0.985	0.797
225	10	-7	90	1	0.99	0.847
225	10	-7	100	1	0.995	0.9
225	10	-7	110	1	0.998	0.945
225	10	-7	120	1	1	0.951
225	10	-5	10	0.338	0.121	0.025
225	10	-5	20	0.554	0.227	0.035
225	10	-5	30	0.703	0.368	0.08
225	10	-5	40	0.807	0.489	0.131
225	10	-5	50	0.879	0.584	0.205
225	10	-5	60	0.917	0.68	0.247
225	10	-5	70	0.961	0.758	0.351
225	10	-5	80	0.982	0.829	0.407
225	10	-5	90	0.984	0.855	0.439
225	10	-5	100	0.996	0.916	0.557
225	10	-5	110	0.993	0.91	0.595
225	10	-5	120	1	0.954	0.668
225	10	-3	10	0.183	0.061	0.007
225	10	-3	20	0.263	0.074	0.009
225	10	-3	30	0.343	0.12	0.019
225	10	-3	40	0.46	0.187	0.027
225	10	-3	50	0.539	0.228	0.051
225	10	-3	60	0.581	0.244	0.058
225	10	-3	70	0.609	0.3	0.054
225	10	-3	80	0.682	0.331	0.065
225	10	-3	90	0.737	0.403	0.112
225	10	-3	100	0.777	0.459	0.125
225	10	-3	110	0.818	0.474	0.129
225	10	-3	120	0.858	0.546	0.168
225	10	-1	10	0.087	0.017	0.001
225	10	-1	20	0.109	0.022	0.002
225	10	-1	30	0.108	0.024	0.005
225	10	-1	40	0.124	0.033	0.001
225	10	-1	50	0.111	0.019	0.001
225	10	-1	60	0.146	0.031	0.004
225	10	-1	70	0.158	0.045	0.002
225	10	-1	80	0.2	0.058	0.006
225	10	-1	90	0.176	0.048	0.004
225	10	-1	100	0.203	0.048	0.002
225	10	-1	110	0.227	0.059	0.006
225	10	-1	120	0.216	0.05	0.008
225	12	-7	10	0.627	0.323	0.087
225	12	-7	20	0.871	0.607	0.227
225	12	-7	30	0.96	0.795	0.428
225	12	-7	40	0.993	0.912	0.586
225	12	-7	50	0.995	0.962	0.729
225	12	-7	60	0.999	0.984	0.817
225	12	-7	70	1	0.995	0.894
225	12	-7	80	1	0.996	0.918
225	12	-7	90	1	1	0.965
225	12	-7	100	1	1	0.979
225	12	-7	110	1	1	0.985
225	12	-7	120	1	1	0.993
225	12	-5	10	0.39	0.152	0.023
225	12	-5	20	0.623	0.309	0.073
225	12	-5	30	0.802	0.477	0.122
225	12	-5	40	0.875	0.603	0.22
225	12	-5	50	0.936	0.747	0.343
225	12	-5	60	0.96	0.803	0.412
225	12	-5	70	0.981	0.879	0.509
225	12	-5	80	0.986	0.917	0.602
225	12	-5	90	0.999	0.958	0.674
225	12	-5	100	0.999	0.96	0.727
225	12	-5	110	1	0.979	0.767
225	12	-5	120	1	0.983	0.83
225	12	-3	10	0.199	0.051	0.002
225	12	-3	20	0.316	0.098	0.018
225	12	-3	30	0.389	0.142	0.024
225	12	-3	40	0.529	0.23	0.051
225	12	-3	50	0.599	0.311	0.074
225	12	-3	60	0.668	0.346	0.091
225	12	-3	70	0.748	0.438	0.112
225	12	-3	80	0.763	0.456	0.152
225	12	-3	90	0.815	0.521	0.163
225	12	-3	100	0.857	0.582	0.195
225	12	-3	110	0.878	0.599	0.208
225	12	-3	120	0.916	0.658	0.264
225	12	-1	10	0.076	0.008	0
225	12	-1	20	0.115	0.025	0.002
225	12	-1	30	0.112	0.025	0
225	12	-1	40	0.149	0.042	0.001
225	12	-1	50	0.159	0.032	0.006
225	12	-1	60	0.199	0.048	0.008
225	12	-1	70	0.191	0.045	0.007
225	12	-1	80	0.186	0.057	0.006
225	12	-1	90	0.201	0.053	0.011
225	12	-1	100	0.218	0.068	0.008
225	12	-1	110	0.202	0.052	0.007
225	12	-1	120	0.27	0.09	0.012
225	14	-7	10	0.691	0.39	0.088
225	14	-7	20	0.906	0.683	0.322
225	14	-7	30	0.985	0.862	0.523
225	14	-7	40	0.996	0.961	0.723
225	14	-7	50	0.999	0.983	0.853
225	14	-7	60	1	0.998	0.931
225	14	-7	70	1	1	0.967
225	14	-7	80	1	1	0.983
225	14	-7	90	1	1	0.994
225	14	-7	100	1	1	0.998
225	14	-7	110	1	1	0.998
225	14	-7	120	1	1	1
225	14	-5	10	0.436	0.17	0.033
225	14	-5	20	0.693	0.383	0.097
225	14	-5	30	0.838	0.562	0.215
225	14	-5	40	0.938	0.713	0.332
225	14	-5	50	0.975	0.824	0.457
225	14	-5	60	0.98	0.903	0.579
225	14	-5	70	0.994	0.934	0.652
225	14	-5	80	0.996	0.969	0.748
225	14	-5	90	0.999	0.979	0.805
225	14	-5	100	1	0.992	0.883
225	14	-5	110	0.999	0.992	0.893
225	14	-5	120	1	0.996	0.93
225	14	-3	10	0.221	0.065	0.013
225	14	-3	20	0.357	0.15	0.033
225	14	-3	30	0.473	0.197	0.033
225	14	-3	40	0.574	0.27	0.066
225	14	-3	50	0.66	0.339	0.097
225	14	-3	60	0.723	0.418	0.111
225	14	-3	70	0.782	0.48	0.157
225	14	-3	80	0.85	0.516	0.2
225	14	-3	90	0.873	0.63	0.267
225	14	-3	100	0.909	0.673	0.303
225	14	-3	110	0.927	0.718	0.323
225	14	-3	120	0.938	0.771	0.368
225	14	-1	10	0.095	0.025	0
225	14	-1	20	0.113	0.027	0.005
225	14	-1	30	0.133	0.031	0.005
225	14	-1	40	0.151	0.037	0.005
225	14	-1	50	0.179	0.043	0.008
225	14	-1	60	0.175	0.051	0.009
225	14	-1	70	0.199	0.058	0.006
225	14	-1	80	0.233	0.063	0.008
225	14	-1	90	0.228	0.052	0.009
225	14	-1	100	0.246	0.078	0.01
225	14	-1	110	0.255	0.092	0.012
225	14	-1	120	0.251	0.072	0.008
225	16	-7	10	0.743	0.422	0.136
225	16	-7	20	0.95	0.8	0.419
225	16	-7	30	0.989	0.937	0.681
225	16	-7	40	1	0.988	0.871
225	16	-7	50	1	0.998	0.937
225	16	-7	60	1	1	0.982
225	16	-7	70	1	1	0.988
225	16	-7	80	1	1	0.994
225	16	-7	90	1	1	0.998
225	16	-7	100	1	1	1
225	16	-7	110	1	1	1
225	16	-7	120	1	1	1
225	16	-5	10	0.49	0.22	0.052
225	16	-5	20	0.769	0.467	0.159
225	16	-5	30	0.893	0.674	0.305
225	16	-5	40	0.96	0.794	0.414
225	16	-5	50	0.981	0.894	0.583
225	16	-5	60	0.993	0.943	0.726
225	16	-5	70	0.998	0.98	0.789
225	16	-5	80	1	0.982	0.86
225	16	-5	90	1	0.995	0.913
225	16	-5	100	1	0.997	0.937
225	16	-5	110	1	0.997	0.958
225	16	-5	120	1	1	0.979
225	16	-3	10	0.246	0.088	0.014
225	16	-3	20	0.379	0.142	0.026
225	16	-3	30	0.541	0.253	0.055
225	16	-3	40	0.671	0.33	0.097
225	16	-3	50	0.733	0.425	0.132
225	16	-3	60	0.794	0.501	0.153
225	16	-3	70	0.845	0.562	0.206
225	16	-3	80	0.895	0.63	0.292
225	16	-3	90	0.932	0.718	0.339
225	16	-3	100	0.934	0.75	0.392
225	16	-3	110	0.966	0.814	0.449
225	16	-3	120	0.967	0.829	0.47
225	16	-1	10	0.112	0.022	0.004
225	16	-1	20	0.124	0.021	0.001
225	16	-1	30	0.158	0.033	0.005
225	16	-1	40	0.17	0.047	0.006
225	16	-1	50	0.159	0.032	0.001
225	16	-1	60	0.204	0.069	0.002
225	16	-1	70	0.211	0.054	0.003
225	16	-1	80	0.241	0.07	0.01
225	16	-1	90	0.235	0.077	0.014
225	16	-1	100	0.287	0.091	0.011
225	16	-1	110	0.288	0.098	0.015
225	16	-1	120	0.299	0.093	0.019
225	18	-7	10	0.811	0.527	0.173
225	18	-7	20	0.974	0.867	0.524
225	18	-7	30	0.996	0.954	0.776
225	18	-7	40	1	0.995	0.917
225	18	-7	50	1	0.996	0.966
225	18	-7	60	1	1	0.991
225	18	-7	70	1	1	0.999
225	18	-7	80	1	1	0.998
225	18	-7	90	1	1	1
225	18	-7	100	1	1	1
225	18	-7	110	1	1	1
225	18	-7	120	1	1	1
225	18	-5	10	0.552	0.257	0.064
225	18	-5	20	0.786	0.51	0.185
225	18	-5	30	0.921	0.736	0.358
225	18	-5	40	0.971	0.855	0.524
225	18	-5	50	0.995	0.942	0.663
225	18	-5	60	0.994	0.969	0.78
225	18	-5	70	0.999	0.988	0.88
225	18	-5	80	1	0.996	0.921
225	18	-5	90	1	0.999	0.962
225	18	-5	100	0.999	0.999	0.982
225	18	-5	110	1	1	0.992
225	18	-5	120	1	0.999	0.996
225	18	-3	10	0.256	0.088	0.016
225	18	-3	20	0.46	0.19	0.043
225	18	-3	30	0.605	0.293	0.087
225	18	-3	40	0.697	0.395	0.124
225	18	-3	50	0.764	0.48	0.174
225	18	-3	60	0.841	0.575	0.227
225	18	-3	70	0.883	0.665	0.299
225	18	-3	80	0.909	0.703	0.35
225	18	-3	90	0.943	0.773	0.434
225	18	-3	100	0.96	0.828	0.489
225	18	-3	110	0.977	0.868	0.533
225	18	-3	120	0.978	0.902	0.589
225	18	-1	10	0.119	0.017	0.005
225	18	-1	20	0.154	0.041	0.004
225	18	-1	30	0.149	0.035	0.004
225	18	-1	40	0.178	0.036	0.007
225	18	-1	50	0.204	0.062	0.013
225	18	-1	60	0.214	0.066	0.006
225	18	-1	70	0.258	0.063	0.013
225	18	-1	80	0.241	0.072	0.011
225	18	-1	90	0.258	0.095	0.016
225	18	-1	100	0.301	0.096	0.013
225	18	-1	110	0.34	0.119	0.018
225	18	-1	120	0.333	0.137	0.025
225	20	-7	10	0.839	0.545	0.221
225	20	-7	20	0.985	0.91	0.604
225	20	-7	30	0.997	0.985	0.866
225	20	-7	40	1	0.997	0.967
225	20	-7	50	1	1	0.99
225	20	-7	60	1	1	0.997
225	20	-7	70	1	1	1
225	20	-7	80	1	1	1
225	20	-7	90	1	1	1
225	20	-7	100	1	1	1
225	20	-7	110	1	1	1
225	20	-7	120	1	1	1
225	20	-5	10	0.562	0.286	0.071
225	20	-5	20	0.865	0.601	0.25
225	20	-5	30	0.936	0.801	0.449
225	20	-5	40	0.985	0.906	0.611
225	20	-5	50	0.995	0.953	0.791
225	20	-5	60	1	0.986	0.876
225	20	-5	70	1	0.996	0.929
225	20	-5	80	1	0.998	0.961
225	20	-5	90	1	1	0.98
225	20	-5	100	1	1	0.991
225	20	-5	110	1	1	0.996
225	20	-5	120	1	1	0.993
225	20	-3	10	0.301	0.096	0.014
225	20	-3	20	0.478	0.198	0.045
225	20	-3	30	0.63	0.326	0.084
225	20	-3	40	0.738	0.459	0.143
225	20	-3	50	0.809	0.552	0.208
225	20	-3	60	0.881	0.635	0.27
225	20	-3	70	0.928	0.721	0.356
225	20	-3	80	0.95	0.781	0.433
225	20	-3	90	0.957	0.838	0.495
225	20	-3	100	0.971	0.887	0.578
225	20	-3	110	0.981	0.904	0.641
225	20	-3	120	0.992	0.922	0.664
225	20	-1	10	0.122	0.03	0.002
225	20	-1	20	0.138	0.033	0.002
225	20	-1	30	0.182	0.04	0.007
225	20	-1	40	0.202	0.067	0.012
225	20	-1	50	0.227	0.057	0.007
225	20	-1	60	0.245	0.071	0.008
225	20	-1	70	0.302	0.096	0.015
225	20	-1	80	0.265	0.09	0.015
225	20	-1	90	0.303	0.097	0.018
225	20	-1	100	0.328	0.116	0.021
225	20	-1	110	0.358	0.144	0.026
225	20	-1	120	0.35	0.144	0.032
225	30	-7	10	0.944	0.8	0.509
225	30	-7	20	0.998	0.987	0.892
225	30	-7	30	1	0.999	0.988
225	30	-7	40	1	1	1
225	30	-7	50	1	1	0.999
225	30	-7	60	1	1	1
225	30	-7	70	1	1	1
225	30	-7	80	1	1	1
225	30	-7	90	1	1	1
225	30	-7	100	1	1	1
225	30	-7	110	1	1	1
225	30	-7	120	1	1	1
225	30	-5	10	0.763	0.477	0.189
225	30	-5	20	0.961	0.843	0.529
225	30	-5	30	0.996	0.95	0.759
225	30	-5	40	0.998	0.99	0.896
225	30	-5	50	1	0.997	0.976
225	30	-5	60	1	0.999	0.992
225	30	-5	70	1	1	0.999
225	30	-5	80	1	1	0.999
225	30	-5	90	1	1	1
225	30	-5	100	1	1	1
225	30	-5	110	1	1	1
225	30	-5	120	1	1	1
225	30	-3	10	0.401	0.149	0.042
225	30	-3	20	0.656	0.349	0.108
225	30	-3	30	0.801	0.556	0.203
225	30	-3	40	0.885	0.677	0.334
225	30	-3	50	0.947	0.785	0.451
225	30	-3	60	0.972	0.867	0.571
225	30	-3	70	0.986	0.916	0.66
225	30	-3	80	0.994	0.951	0.749
225	30	-3	90	0.995	0.959	0.807
225	30	-3	100	0.997	0.981	0.857
225	30	-3	110	0.999	0.987	0.922
225	30	-3	120	0.999	0.992	0.94
225	30	-1	10	0.13	0.031	0.005
225	30	-1	20	0.173	0.057	0.006
225	30	-1	30	0.212	0.055	0.01
225	30	-1	40	0.258	0.081	0.013
225	30	-1	50	0.282	0.103	0.015
225	30	-1	60	0.325	0.126	0.02
225	30	-1	70	0.344	0.143	0.032
225	30	-1	80	0.379	0.131	0.029
225	30	-1	90	0.44	0.176	0.037
225	30	-1	100	0.443	0.192	0.041
225	30	-1	110	0.482	0.219	0.054
225	30	-1	120	0.468	0.227	0.054
225	40	-7	10	0.983	0.928	0.692
225	40	-7	20	1	1	0.986
225	40	-7	30	1	1	0.999
225	40	-7	40	1	1	1
225	40	-7	50	1	1	1
225	40	-7	60	1	1	1
225	40	-7	70	1	1	1
225	40	-7	80	1	1	1
225	40	-7	90	1	1	1
225	40	-7	100	1	1	1
225	40	-7	110	1	1	1
225	40	-7	120	1	1	1
225	40	-5	10	0.858	0.616	0.306
225	40	-5	20	0.991	0.926	0.711
225	40	-5	30	1	0.994	0.931
225	40	-5	40	1	1	0.988
225	40	-5	50	1	1	0.998
225	40	-5	60	1	1	1
225	40	-5	70	1	1	1
225	40	-5	80	1	1	1
225	40	-5	90	1	1	1
225	40	-5	100	1	1	1
225	40	-5	110	1	1	1
225	40	-5	120	1	1	1
225	40	-3	10	0.507	0.24	0.059
225	40	-3	20	0.744	0.465	0.166
225	40	-3	30	0.904	0.678	0.359
225	40	-3	40	0.949	0.827	0.561
225	40	-3	50	0.982	0.911	0.676
225	40	-3	60	0.993	0.945	0.777
225	40	-3	70	0.999	0.982	0.868
225	40	-3	80	0.998	0.99	0.918
225	40	-3	90	1	0.994	0.962
225	40	-3	100	1	0.998	0.976
225	40	-3	110	1	1	0.984
225	40	-3	120	1	1	0.992
225	40	-1	10	0.155	0.031	0.004
225	40	-1	20	0.18	0.052	0.008
225	40	-1	30	0.264	0.089	0.014
225	40	-1	40	0.284	0.097	0.016
225	40	-1	50	0.325	0.126	0.023
225	40	-1	60	0.391	0.155	0.036
225	40	-1	70	0.418	0.181	0.039
225	40	-1	80	0.478	0.22	0.063
225	40	-1	90	0.525	0.243	0.066
225	40	-1	100	0.543	0.266	0.084
225	40	-1	110	0.572	0.283	0.088
225	40	-1	120	0.622	0.344	0.1
225	50	-7	10	0.996	0.979	0.848
225	50	-7	20	1	1	0.998
225	50	-7	30	1	1	1
225	50	-7	40	1	1	1
225	50	-7	50	1	1	1
225	50	-7	60	1	1	1
225	50	-7	70	1	1	1
225	50	-7	80	1	1	1
225	50	-7	90	1	1	1
225	50	-7	100	1	1	1
225	50	-7	110	1	1	1
225	50	-7	120	1	1	1
225	50	-5	10	0.908	0.747	0.457
225	50	-5	20	0.995	0.976	0.873
225	50	-5	30	1	1	0.985
225	50	-5	40	1	1	0.996
225	50	-5	50	1	1	1
225	50	-5	60	1	1	1
225	50	-5	70	1	1	1
225	50	-5	80	1	1	1
225	50	-5	90	1	1	1
225	50	-5	100	1	1	1
225	50	-5	110	1	1	1
225	50	-5	120	1	1	1
225	50	-3	10	0.552	0.302	0.092
225	50	-3	20	0.838	0.581	0.278
225	50	-3	30	0.942	0.803	0.497
225	50	-3	40	0.983	0.912	0.707
225	50	-3	50	0.995	0.975	0.856
225	50	-3	60	1	0.987	0.914
225	50	-3	70	0.999	0.995	0.941
225	50	-3	80	1	0.999	0.974
225	50	-3	90	1	1	0.99
225	50	-3	100	1	1	0.996
225	50	-3	110	1	1	0.999
225	50	-3	120	1	1	1
225	50	-1	10	0.157	0.045	0.005
225	50	-1	20	0.222	0.08	0.014
225	50	-1	30	0.299	0.101	0.012
225	50	-1	40	0.345	0.118	0.024
225	50	-1	50	0.393	0.179	0.041
225	50	-1	60	0.464	0.196	0.054
225	50	-1	70	0.518	0.233	0.061
225	50	-1	80	0.542	0.281	0.084
225	50	-1	90	0.591	0.3	0.104
225	50	-1	100	0.656	0.367	0.117
225	50	-1	110	0.688	0.43	0.149
225	50	-1	120	0.692	0.414	0.147
300	10	-7	10	0.351	0.108	0.025
300	10	-7	20	0.596	0.267	0.062
300	10	-7	30	0.742	0.412	0.097
300	10	-7	40	0.854	0.544	0.157
300	10	-7	50	0.91	0.643	0.241
300	10	-7	60	0.958	0.745	0.311
300	10	-7	70	0.963	0.776	0.343
300	10	-7	80	0.981	0.859	0.444
300	10	-7	90	0.989	0.91	0.549
300	10	-7	100	0.997	0.919	0.598
300	10	-7	110	0.998	0.942	0.655
300	10	-7	120	0.996	0.957	0.709
300	10	-5	10	0.221	0.064	0.007
300	10	-5	20	0.365	0.13	0.019
300	10	-5	30	0.508	0.201	0.027
300	10	-5	40	0.598	0.276	0.049
300	10	-5	50	0.675	0.335	0.075
300	10	-5	60	0.746	0.389	0.1
300	10	-5	70	0.795	0.481	0.13
300	10	-5	80	0.856	0.544	0.177
300	10	-5	90	0.886	0.607	0.207
300	10	-5	100	0.905	0.664	0.251
300	10	-5	110	0.943	0.713	0.308
300	10	-5	120	0.961	0.763	0.322
300	10	-3	10	0.146	0.032	0.005
300	10	-3	20	0.181	0.044	0.005
300	10	-3	30	0.226	0.048	0.012
300	10	-3	40	0.276	0.088	0.015
300	10	-3	50	0.348	0.112	0.014
300	10	-3	60	0.398	0.139	0.03
300	10	-3	70	0.442	0.159	0.027
300	10	-3	80	0.465	0.195	0.037
300	10	-3	90	0.506	0.231	0.042
300	10	-3	100	0.55	0.237	0.042
300	10	-3	110	0.591	0.253	0.059
300	10	-3	120	0.608	0.266	0.067
300	10	-1	10	0.084	0.014	0
300	10	-1	20	0.098	0.025	0.001
300	10	-1	30	0.102	0.012	0.001
300	10	-1	40	0.11	0.023	0.001
300	10	-1	50	0.131	0.036	0.005
300	10	-1	60	0.124	0.022	0.003
300	10	-1	70	0.138	0.031	0.003
300	10	-1	80	0.133	0.033	0.005
300	10	-1	90	0.155	0.04	0.005
300	10	-1	100	0.161	0.046	0.004
300	10	-1	110	0.157	0.038	0.003
300	10	-1	120	0.167	0.053	0.004
300	12	-7	10	0.421	0.172	0.029
300	12	-7	20	0.658	0.33	0.082
300	12	-7	30	0.832	0.55	0.181
300	12	-7	40	0.91	0.683	0.275
300	12	-7	50	0.955	0.755	0.374
300	12	-7	60	0.978	0.853	0.449
300	12	-7	70	0.992	0.9	0.554
300	12	-7	80	0.996	0.949	0.673
300	12	-7	90	1	0.967	0.738
300	12	-7	100	0.999	0.981	0.786
300	12	-7	110	1	0.989	0.854
300	12	-7	120	0.999	0.993	0.894
300	12	-5	10	0.257	0.076	0.01
300	12	-5	20	0.425	0.153	0.025
300	12	-5	30	0.565	0.27	0.075
300	12	-5	40	0.693	0.378	0.106
300	12	-5	50	0.772	0.432	0.126
300	12	-5	60	0.836	0.548	0.156
300	12	-5	70	0.882	0.611	0.239
300	12	-5	80	0.923	0.67	0.286
300	12	-5	90	0.949	0.737	0.345
300	12	-5	100	0.966	0.806	0.382
300	12	-5	110	0.972	0.826	0.428
300	12	-5	120	0.98	0.84	0.469
300	12	-3	10	0.144	0.035	0.004
300	12	-3	20	0.21	0.055	0.007
300	12	-3	30	0.288	0.091	0.01
300	12	-3	40	0.352	0.113	0.021
300	12	-3	50	0.397	0.166	0.027
300	12	-3	60	0.446	0.193	0.045
300	12	-3	70	0.529	0.236	0.042
300	12	-3	80	0.596	0.286	0.057
300	12	-3	90	0.597	0.274	0.063
300	12	-3	100	0.642	0.312	0.075
300	12	-3	110	0.681	0.358	0.098
300	12	-3	120	0.707	0.372	0.113
300	12	-1	10	0.112	0.017	0.002
300	12	-1	20	0.107	0.02	0.001
300	12	-1	30	0.121	0.029	0
300	12	-1	40	0.097	0.025	0.005
300	12	-1	50	0.125	0.022	0.007
300	12	-1	60	0.148	0.039	0.004
300	12	-1	70	0.141	0.037	0.004
300	12	-1	80	0.156	0.039	0.005
300	12	-1	90	0.152	0.042	0.007
300	12	-1	100	0.166	0.042	0.008
300	12	-1	110	0.171	0.035	0.001
300	12	-1	120	0.173	0.036	0.006
300	14	-7	10	0.473	0.213	0.048
300	14	-7	20	0.731	0.412	0.122
300	14	-7	30	0.888	0.659	0.274
300	14	-7	40	0.941	0.76	0.366
300	14	-7	50	0.977	0.872	0.521
300	14	-7	60	0.993	0.936	0.621
300	14	-7	70	0.997	0.961	0.711
300	14	-7	80	1	0.979	0.794
300	14	-7	90	0.999	0.989	0.865
300	14	-7	100	1	0.996	0.91
300	14	-7	110	1	0.995	0.936
300	14	-7	120	1	1	0.963
300	14	-5	10	0.301	0.109	0.018
300	14	-5	20	0.521	0.195	0.033
300	14	-5	30	0.631	0.332	0.092
300	14	-5	40	0.736	0.438	0.126
300	14	-5	50	0.86	0.565	0.202
300	14	-5	60	0.892	0.661	0.27
300	14	-5	70	0.928	0.728	0.337
300	14	-5	80	0.962	0.79	0.386
300	14	-5	90	0.964	0.828	0.462
300	14	-5	100	0.97	0.869	0.525
300	14	-5	110	0.988	0.913	0.583
300	14	-5	120	0.994	0.936	0.641
300	14	-3	10	0.179	0.047	0.01
300	14	-3	20	0.258	0.087	0.014
300	14	-3	30	0.303	0.09	0.015
300	14	-3	40	0.383	0.154	0.028
300	14	-3	50	0.482	0.195	0.029
300	14	-3	60	0.505	0.221	0.056
300	14	-3	70	0.606	0.309	0.07
300	14	-3	80	0.625	0.297	0.075
300	14	-3	90	0.679	0.358	0.112
300	14	-3	100	0.711	0.433	0.121
300	14	-3	110	0.74	0.457	0.134
300	14	-3	120	0.75	0.444	0.135
300	14	-1	10	0.096	0.016	0.001
300	14	-1	20	0.108	0.028	0.001
300	14	-1	30	0.114	0.023	0.001
300	14	-1	40	0.133	0.02	0.003
300	14	-1	50	0.148	0.029	0.004
300	14	-1	60	0.14	0.033	0.005
300	14	-1	70	0.158	0.031	0.006
300	14	-1	80	0.16	0.033	0.005
300	14	-1	90	0.18	0.045	0.006
300	14	-1	100	0.18	0.046	0.007
300	14	-1	110	0.184	0.05	0.009
300	14	-1	120	0.192	0.043	0.008
300	16	-7	10	0.512	0.23	0.066
300	16	-7	20	0.782	0.474	0.163
300	16	-7	30	0.931	0.696	0.324
300	16	-7	40	0.964	0.831	0.487
300	16	-7	50	0.989	0.927	0.636
300	16	-7	60	0.995	0.964	0.754
300	16	-7	70	0.998	0.988	0.851
300	16	-7	80	0.999	0.987	0.895
300	16	-7	90	1	0.999	0.943
300	16	-7	100	1	1	0.956
300	16	-7	110	1	0.997	0.971
300	16	-7	120	1	1	0.993
300	16	-5	10	0.309	0.116	0.021
300	16	-5	20	0.56	0.264	0.053
300	16	-5	30	0.694	0.358	0.105
300	16	-5	40	0.809	0.53	0.191
300	16	-5	50	0.865	0.606	0.256
300	16	-5	60	0.932	0.735	0.373
300	16	-5	70	0.952	0.777	0.421
300	16	-5	80	0.976	0.85	0.506
300	16	-5	90	0.978	0.876	0.572
300	16	-5	100	0.989	0.922	0.622
300	16	-5	110	0.996	0.951	0.709
300	16	-5	120	0.995	0.959	0.764
300	16	-3	10	0.191	0.062	0.006
300	16	-3	20	0.28	0.078	0.01
300	16	-3	30	0.37	0.145	0.027
300	16	-3	40	0.437	0.195	0.034
300	16	-3	50	0.528	0.25	0.049
300	16	-3	60	0.544	0.266	0.066
300	16	-3	70	0.629	0.312	0.083
300	16	-3	80	0.697	0.387	0.107
300	16	-3	90	0.753	0.437	0.129
300	16	-3	100	0.781	0.524	0.155
300	16	-3	110	0.802	0.498	0.18
300	16	-3	120	0.836	0.556	0.216
300	16	-1	10	0.097	0.018	0.005
300	16	-1	20	0.112	0.022	0.002
300	16	-1	30	0.129	0.028	0.006
300	16	-1	40	0.132	0.028	0.002
300	16	-1	50	0.136	0.032	0.004
300	16	-1	60	0.141	0.035	0.004
300	16	-1	70	0.146	0.043	0.006
300	16	-1	80	0.188	0.051	0.008
300	16	-1	90	0.183	0.05	0.006
300	16	-1	100	0.182	0.058	0.01
300	16	-1	110	0.196	0.041	0.008
300	16	-1	120	0.234	0.064	0.01
300	18	-7	10	0.585	0.271	0.064
300	18	-7	20	0.839	0.569	0.237
300	18	-7	30	0.943	0.787	0.42
300	18	-7	40	0.989	0.898	0.572
300	18	-7	50	0.995	0.962	0.737
300	18	-7	60	0.999	0.98	0.83
300	18	-7	70	1	0.99	0.907
300	18	-7	80	1	0.998	0.961
300	18	-7	90	1	0.999	0.98
300	18	-7	100	1	0.999	0.982
300	18	-7	110	1	1	0.992
300	18	-7	120	1	1	0.997
300	18	-5	10	0.366	0.135	0.023
300	18	-5	20	0.595	0.286	0.074
300	18	-5	30	0.778	0.468	0.142
300	18	-5	40	0.857	0.589	0.243
300	18	-5	50	0.918	0.716	0.348
300	18	-5	60	0.958	0.78	0.416
300	18	-5	70	0.976	0.866	0.526
300	18	-5	80	0.986	0.912	0.637
300	18	-5	90	0.991	0.936	0.688
300	18	-5	100	0.996	0.96	0.776
300	18	-5	110	0.998	0.969	0.813
300	18	-5	120	1	0.985	0.834
300	18	-3	10	0.202	0.059	0.01
300	18	-3	20	0.287	0.097	0.019
300	18	-3	30	0.393	0.145	0.035
300	18	-3	40	0.49	0.205	0.029
300	18	-3	50	0.559	0.267	0.056
300	18	-3	60	0.631	0.313	0.076
300	18	-3	70	0.674	0.351	0.11
300	18	-3	80	0.748	0.437	0.133
300	18	-3	90	0.77	0.508	0.16
300	18	-3	100	0.809	0.554	0.213
300	18	-3	110	0.848	0.591	0.237
300	18	-3	120	0.873	0.649	0.314
300	18	-1	10	0.106	0.02	0.004
300	18	-1	20	0.137	0.032	0.002
300	18	-1	30	0.13	0.03	0.002
300	18	-1	40	0.143	0.042	0.005
300	18	-1	50	0.123	0.028	0.003
300	18	-1	60	0.156	0.046	0.004
300	18	-1	70	0.191	0.046	0.007
300	18	-1	80	0.172	0.044	0.009
300	18	-1	90	0.203	0.051	0.003
300	18	-1	100	0.211	0.059	0.008
300	18	-1	110	0.185	0.053	0.004
300	18	-1	120	0.235	0.065	0.014
300	20	-7	10	0.652	0.325	0.104
300	20	-7	20	0.887	0.662	0.306
300	20	-7	30	0.965	0.819	0.483
300	20	-7	40	0.988	0.937	0.683
300	20	-7	50	0.998	0.98	0.835
300	20	-7	60	1	0.991	0.899
300	20	-7	70	1	0.998	0.954
300	20	-7	80	1	0.999	0.981
300	20	-7	90	1	1	0.994
300	20	-7	100	1	0.999	0.992
300	20	-7	110	1	1	0.998
300	20	-7	120	1	1	0.999
300	20	-5	10	0.405	0.155	0.034
300	20	-5	20	0.625	0.339	0.1
300	20	-5	30	0.771	0.462	0.174
300	20	-5	40	0.887	0.656	0.276
300	20	-5	50	0.936	0.773	0.421
300	20	-5	60	0.966	0.851	0.528
300	20	-5	70	0.988	0.914	0.634
300	20	-5	80	0.991	0.938	0.73
300	20	-5	90	0.998	0.964	0.79
300	20	-5	100	0.998	0.962	0.83
300	20	-5	110	0.999	0.986	0.87
300	20	-5	120	0.999	0.994	0.912
300	20	-3	10	0.204	0.056	0.006
300	20	-3	20	0.314	0.103	0.021
300	20	-3	30	0.436	0.191	0.033
300	20	-3	40	0.542	0.239	0.046
300	20	-3	50	0.621	0.297	0.075
300	20	-3	60	0.671	0.359	0.099
300	20	-3	70	0.747	0.457	0.135
300	20	-3	80	0.799	0.528	0.197
300	20	-3	90	0.811	0.565	0.227
300	20	-3	100	0.859	0.606	0.269
300	20	-3	110	0.867	0.648	0.292
300	20	-3	120	0.916	0.7	0.336
300	20	-1	10	0.103	0.023	0
300	20	-1	20	0.125	0.026	0.001
300	20	-1	30	0.12	0.027	0.002
300	20	-1	40	0.152	0.035	0.004
300	20	-1	50	0.162	0.038	0.007
300	20	-1	60	0.166	0.042	0.005
300	20	-1	70	0.192	0.044	0.002
300	20	-1	80	0.209	0.06	0.011
300	20	-1	90	0.225	0.071	0.011
300	20	-1	100	0.21	0.061	0.008
300	20	-1	110	0.237	0.065	0.006
300	20	-1	120	0.246	0.079	0.012
300	30	-7	10	0.793	0.521	0.225
300	30	-7	20	0.962	0.845	0.583
300	30	-7	30	0.997	0.965	0.835
300	30	-7	40	1	0.996	0.942
300	30	-7	50	1	1	0.982
300	30	-7	60	1	0.999	0.993
300	30	-7	70	1	1	0.999
300	30	-7	80	1	1	1
300	30	-7	90	1	1	1
300	30	-7	100	1	1	1
300	30	-7	110	1	1	1
300	30	-7	120	1	1	1
300	30	-5	10	0.535	0.267	0.069
300	30	-5	20	0.789	0.527	0.219
300	30	-5	30	0.925	0.757	0.408
300	30	-5	40	0.976	0.887	0.622
300	30	-5	50	0.993	0.949	0.752
300	30	-5	60	0.998	0.971	0.822
300	30	-5	70	0.996	0.988	0.908
300	30	-5	80	1	0.995	0.957
300	30	-5	90	1	0.997	0.97
300	30	-5	100	1	1	0.991
300	30	-5	110	1	1	0.992
300	30	-5	120	1	0.999	0.994
300	30	-3	10	0.301	0.103	0.02
300	30	-3	20	0.441	0.188	0.049
300	30	-3	30	0.568	0.277	0.085
300	30	-3	40	0.674	0.376	0.128
300	30	-3	50	0.771	0.455	0.185
300	30	-3	60	0.853	0.577	0.265
300	30	-3	70	0.896	0.659	0.348
300	30	-3	80	0.92	0.734	0.408
300	30	-3	90	0.938	0.785	0.488
300	30	-3	100	0.966	0.85	0.541
300	30	-3	110	0.971	0.883	0.612
300	30	-3	120	0.979	0.902	0.661
300	30	-1	10	0.114	0.027	0.002
300	30	-1	20	0.137	0.033	0.002
300	30	-1	30	0.138	0.034	0.005
300	30	-1	40	0.176	0.055	0.013
300	30	-1	50	0.193	0.057	0.012
300	30	-1	60	0.234	0.068	0.013
300	30	-1	70	0.225	0.082	0.011
300	30	-1	80	0.277	0.1	0.021
300	30	-1	90	0.286	0.087	0.028
300	30	-1	100	0.302	0.115	0.023
300	30	-1	110	0.336	0.119	0.023
300	30	-1	120	0.342	0.135	0.031
300	40	-7	10	0.895	0.681	0.346
300	40	-7	20	0.992	0.944	0.776
300	40	-7	30	1	0.995	0.947
300	40	-7	40	1	1	0.996
300	40	-7	50	1	0.999	0.996
300	40	-7	60	1	1	1
300	40	-7	70	1	1	1
300	40	-7	80	1	1	1
300	40	-7	90	1	1	1
300	40	-7	100	1	1	1
300	40	-7	110	1	1	1
300	40	-7	120	1	1	1
300	40	-5	10	0.667	0.382	0.117
300	40	-5	20	0.907	0.69	0.36
300	40	-5	30	0.979	0.886	0.623
300	40	-5	40	0.995	0.966	0.824
300	40	-5	50	1	0.988	0.912
300	40	-5	60	1	0.995	0.97
300	40	-5	70	1	0.998	0.989
300	40	-5	80	1	1	0.993
300	40	-5	90	1	1	0.998
300	40	-5	100	1	1	0.999
300	40	-5	110	1	1	1
300	40	-5	120	1	1	1
300	40	-3	10	0.332	0.147	0.029
300	40	-3	20	0.555	0.279	0.073
300	40	-3	30	0.717	0.423	0.15
300	40	-3	40	0.804	0.563	0.257
300	40	-3	50	0.871	0.636	0.324
300	40	-3	60	0.929	0.772	0.446
300	40	-3	70	0.955	0.817	0.516
300	40	-3	80	0.96	0.872	0.597
300	40	-3	90	0.984	0.906	0.698
300	40	-3	100	0.985	0.938	0.759
300	40	-3	110	0.993	0.956	0.813
300	40	-3	120	0.998	0.98	0.85
300	40	-1	10	0.136	0.029	0.001
300	40	-1	20	0.135	0.038	0.008
300	40	-1	30	0.169	0.046	0.006
300	40	-1	40	0.197	0.05	0.007
300	40	-1	50	0.228	0.069	0.009
300	40	-1	60	0.259	0.074	0.016
300	40	-1	70	0.286	0.101	0.015
300	40	-1	80	0.311	0.106	0.018
300	40	-1	90	0.359	0.139	0.031
300	40	-1	100	0.359	0.142	0.024
300	40	-1	110	0.377	0.15	0.026
300	40	-1	120	0.437	0.173	0.047
300	50	-7	10	0.946	0.772	0.492
300	50	-7	20	0.999	0.984	0.904
300	50	-7	30	1	0.999	0.989
300	50	-7	40	1	1	0.999
300	50	-7	50	1	1	1
300	50	-7	60	1	1	1
300	50	-7	70	1	1	1
300	50	-7	80	1	1	1
300	50	-7	90	1	1	1
300	50	-7	100	1	1	1
300	50	-7	110	1	1	1
300	50	-7	120	1	1	1
300	50	-5	10	0.746	0.474	0.204
300	50	-5	20	0.965	0.819	0.529
300	50	-5	30	0.994	0.953	0.78
300	50	-5	40	0.999	0.987	0.915
300	50	-5	50	1	0.995	0.973
300	50	-5	60	1	1	0.991
300	50	-5	70	1	1	1
300	50	-5	80	1	1	0.999
300	50	-5	90	1	1	1
300	50	-5	100	1	1	1
300	50	-5	110	1	1	1
300	50	-5	120	1	1	1
300	50	-3	10	0.382	0.147	0.032
300	50	-3	20	0.638	0.353	0.113
300	50	-3	30	0.784	0.529	0.237
300	50	-3	40	0.873	0.67	0.332
300	50	-3	50	0.935	0.79	0.468
300	50	-3	60	0.962	0.85	0.606
300	50	-3	70	0.987	0.917	0.693
300	50	-3	80	0.992	0.934	0.759
300	50	-3	90	0.993	0.971	0.847
300	50	-3	100	0.997	0.982	0.866
300	50	-3	110	0.998	0.984	0.906
300	50	-3	120	0.999	0.994	0.946
300	50	-1	10	0.132	0.033	0.004
300	50	-1	20	0.159	0.044	0.007
300	50	-1	30	0.217	0.071	0.013
300	50	-1	40	0.246	0.081	0.006
300	50	-1	50	0.274	0.101	0.025
300	50	-1	60	0.314	0.107	0.02
300	50	-1	70	0.324	0.116	0.027
300	50	-1	80	0.379	0.159	0.036
300	50	-1	90	0.372	0.146	0.033
300	50	-1	100	0.429	0.188	0.047
300	50	-1	110	0.501	0.235	0.062
300	50	-1	120	0.497	0.245	0.06

## Sheet: Simulation 2
Cipora K and Wood G (2017) Finding the SNARC Instead of Hunting It: A 20*20 Monte Carlo Investigation. Front. Psychol. 8:1194. doi: 10.3389/fpsyg.2017.01194
Supplementary material 2
Power table - Simulation 2
SD Response (sdR)	Sample size (n)	Slope difference (sld)	Repetitions (k)	Power at .05	Power at .01	Power at .001
75	10	2	10	0.203	0.062	0.011
75	10	2	20	0.368	0.145	0.037
75	10	2	30	0.48	0.239	0.069
75	10	2	40	0.664	0.365	0.107
75	10	2	50	0.737	0.447	0.169
75	10	2	60	0.802	0.537	0.213
75	10	2	70	0.845	0.604	0.266
75	10	2	80	0.91	0.707	0.367
75	10	2	90	0.919	0.765	0.405
75	10	2	100	0.955	0.816	0.482
75	10	2	110	0.973	0.867	0.56
75	10	2	120	0.974	0.881	0.595
75	10	4	10	0.643	0.364	0.127
75	10	4	20	0.903	0.734	0.346
75	10	4	30	0.967	0.898	0.605
75	10	4	40	0.991	0.965	0.792
75	10	4	50	0.998	0.99	0.914
75	10	4	60	1	0.997	0.955
75	10	4	70	1	0.999	0.98
75	10	4	80	1	1	0.989
75	10	4	90	1	1	0.998
75	10	4	100	1	1	1
75	10	4	110	1	1	1
75	10	4	120	1	1	1
75	10	6	10	0.919	0.746	0.418
75	10	6	20	0.999	0.987	0.856
75	10	6	30	0.999	0.999	0.978
75	10	6	40	1	1	0.999
75	10	6	50	1	1	1
75	10	6	60	1	1	1
75	10	6	70	1	1	1
75	10	6	80	1	1	1
75	10	6	90	1	1	1
75	10	6	100	1	1	1
75	10	6	110	1	1	1
75	10	6	120	1	1	1
75	10	8	10	0.996	0.97	0.803
75	10	8	20	1	1	0.989
75	10	8	30	1	1	1
75	10	8	40	1	1	1
75	10	8	50	1	1	1
75	10	8	60	1	1	1
75	10	8	70	1	1	1
75	10	8	80	1	1	1
75	10	8	90	1	1	1
75	10	8	100	1	1	1
75	10	8	110	1	1	1
75	10	8	120	1	1	1
75	12	2	10	0.228	0.086	0.016
75	12	2	20	0.422	0.216	0.053
75	12	2	30	0.601	0.32	0.102
75	12	2	40	0.709	0.424	0.154
75	12	2	50	0.842	0.599	0.261
75	12	2	60	0.868	0.642	0.322
75	12	2	70	0.902	0.735	0.423
75	12	2	80	0.952	0.836	0.52
75	12	2	90	0.973	0.875	0.626
75	12	2	100	0.963	0.894	0.647
75	12	2	110	0.986	0.932	0.704
75	12	2	120	0.993	0.954	0.754
75	12	4	10	0.73	0.48	0.164
75	12	4	20	0.949	0.8	0.485
75	12	4	30	0.992	0.955	0.761
75	12	4	40	1	0.993	0.911
75	12	4	50	1	0.999	0.968
75	12	4	60	1	1	0.991
75	12	4	70	1	1	0.999
75	12	4	80	1	1	0.998
75	12	4	90	1	1	1
75	12	4	100	1	1	1
75	12	4	110	1	1	1
75	12	4	120	1	1	1
75	12	6	10	0.975	0.894	0.591
75	12	6	20	0.999	0.993	0.943
75	12	6	30	1	1	0.999
75	12	6	40	1	1	1
75	12	6	50	1	1	1
75	12	6	60	1	1	1
75	12	6	70	1	1	1
75	12	6	80	1	1	1
75	12	6	90	1	1	1
75	12	6	100	1	1	1
75	12	6	110	1	1	1
75	12	6	120	1	1	1
75	12	8	10	0.999	0.99	0.912
75	12	8	20	1	1	0.998
75	12	8	30	1	1	1
75	12	8	40	1	1	1
75	12	8	50	1	1	1
75	12	8	60	1	1	1
75	12	8	70	1	1	1
75	12	8	80	1	1	1
75	12	8	90	1	1	1
75	12	8	100	1	1	1
75	12	8	110	1	1	1
75	12	8	120	1	1	1
75	14	2	10	0.279	0.115	0.017
75	14	2	20	0.486	0.276	0.073
75	14	2	30	0.689	0.393	0.145
75	14	2	40	0.776	0.538	0.246
75	14	2	50	0.89	0.665	0.33
75	14	2	60	0.905	0.749	0.453
75	14	2	70	0.969	0.833	0.536
75	14	2	80	0.973	0.885	0.64
75	14	2	90	0.978	0.915	0.729
75	14	2	100	0.995	0.954	0.795
75	14	2	110	0.997	0.976	0.843
75	14	2	120	0.998	0.98	0.875
75	14	4	10	0.818	0.556	0.237
75	14	4	20	0.98	0.892	0.637
75	14	4	30	0.995	0.977	0.88
75	14	4	40	0.999	0.997	0.977
75	14	4	50	1	0.999	0.988
75	14	4	60	1	1	1
75	14	4	70	1	1	1
75	14	4	80	1	1	1
75	14	4	90	1	1	1
75	14	4	100	1	1	1
75	14	4	110	1	1	1
75	14	4	120	1	1	1
75	14	6	10	0.985	0.921	0.701
75	14	6	20	1	1	0.983
75	14	6	30	1	1	1
75	14	6	40	1	1	1
75	14	6	50	1	1	1
75	14	6	60	1	1	1
75	14	6	70	1	1	1
75	14	6	80	1	1	1
75	14	6	90	1	1	1
75	14	6	100	1	1	1
75	14	6	110	1	1	1
75	14	6	120	1	1	1
75	14	8	10	1	0.996	0.966
75	14	8	20	1	1	1
75	14	8	30	1	1	1
75	14	8	40	1	1	1
75	14	8	50	1	1	1
75	14	8	60	1	1	1
75	14	8	70	1	1	1
75	14	8	80	1	1	1
75	14	8	90	1	1	1
75	14	8	100	1	1	1
75	14	8	110	1	1	1
75	14	8	120	1	1	1
75	16	2	10	0.318	0.129	0.03
75	16	2	20	0.573	0.323	0.112
75	16	2	30	0.725	0.47	0.185
75	16	2	40	0.816	0.597	0.277
75	16	2	50	0.924	0.758	0.404
75	16	2	60	0.939	0.841	0.562
75	16	2	70	0.984	0.904	0.693
75	16	2	80	0.994	0.948	0.761
75	16	2	90	0.996	0.966	0.825
75	16	2	100	0.997	0.974	0.897
75	16	2	110	0.999	0.983	0.904
75	16	2	120	0.999	0.99	0.918
75	16	4	10	0.862	0.621	0.312
75	16	4	20	0.983	0.93	0.74
75	16	4	30	1	0.994	0.946
75	16	4	40	1	1	0.989
75	16	4	50	1	1	0.995
75	16	4	60	1	1	1
75	16	4	70	1	1	1
75	16	4	80	1	1	1
75	16	4	90	1	1	1
75	16	4	100	1	1	1
75	16	4	110	1	1	1
75	16	4	120	1	1	1
75	16	6	10	0.992	0.958	0.826
75	16	6	20	1	1	0.998
75	16	6	30	1	1	1
75	16	6	40	1	1	1
75	16	6	50	1	1	1
75	16	6	60	1	1	1
75	16	6	70	1	1	1
75	16	6	80	1	1	1
75	16	6	90	1	1	1
75	16	6	100	1	1	1
75	16	6	110	1	1	1
75	16	6	120	1	1	1
75	16	8	10	1	0.999	0.986
75	16	8	20	1	1	1
75	16	8	30	1	1	1
75	16	8	40	1	1	1
75	16	8	50	1	1	1
75	16	8	60	1	1	1
75	16	8	70	1	1	1
75	16	8	80	1	1	1
75	16	8	90	1	1	1
75	16	8	100	1	1	1
75	16	8	110	1	1	1
75	16	8	120	1	1	1
75	18	2	10	0.364	0.133	0.037
75	18	2	20	0.591	0.345	0.12
75	18	2	30	0.768	0.53	0.239
75	18	2	40	0.887	0.682	0.367
75	18	2	50	0.941	0.803	0.523
75	18	2	60	0.967	0.878	0.632
75	18	2	70	0.992	0.954	0.747
75	18	2	80	0.996	0.963	0.833
75	18	2	90	0.997	0.976	0.882
75	18	2	100	0.999	0.988	0.924
75	18	2	110	0.999	0.992	0.953
75	18	2	120	1	0.995	0.959
75	18	4	10	0.884	0.703	0.391
75	18	4	20	0.994	0.963	0.833
75	18	4	30	1	0.999	0.972
75	18	4	40	1	1	0.999
75	18	4	50	1	1	1
75	18	4	60	1	1	1
75	18	4	70	1	1	1
75	18	4	80	1	1	1
75	18	4	90	1	1	1
75	18	4	100	1	1	1
75	18	4	110	1	1	1
75	18	4	120	1	1	1
75	18	6	10	0.999	0.989	0.888
75	18	6	20	1	1	0.996
75	18	6	30	1	1	1
75	18	6	40	1	1	1
75	18	6	50	1	1	1
75	18	6	60	1	1	1
75	18	6	70	1	1	1
75	18	6	80	1	1	1
75	18	6	90	1	1	1
75	18	6	100	1	1	1
75	18	6	110	1	1	1
75	18	6	120	1	1	1
75	18	8	10	1	1	0.994
75	18	8	20	1	1	1
75	18	8	30	1	1	1
75	18	8	40	1	1	1
75	18	8	50	1	1	1
75	18	8	60	1	1	1
75	18	8	70	1	1	1
75	18	8	80	1	1	1
75	18	8	90	1	1	1
75	18	8	100	1	1	1
75	18	8	110	1	1	1
75	18	8	120	1	1	1
75	20	2	10	0.381	0.146	0.053
75	20	2	20	0.637	0.395	0.157
75	20	2	30	0.826	0.636	0.305
75	20	2	40	0.921	0.758	0.456
75	20	2	50	0.971	0.883	0.646
75	20	2	60	0.989	0.929	0.736
75	20	2	70	0.997	0.969	0.827
75	20	2	80	0.997	0.979	0.883
75	20	2	90	0.998	0.993	0.929
75	20	2	100	1	0.99	0.951
75	20	2	110	0.999	0.995	0.973
75	20	2	120	1	0.999	0.985
75	20	4	10	0.935	0.754	0.486
75	20	4	20	0.999	0.985	0.895
75	20	4	30	1	0.998	0.989
75	20	4	40	1	1	0.997
75	20	4	50	1	1	1
75	20	4	60	1	1	1
75	20	4	70	1	1	1
75	20	4	80	1	1	1
75	20	4	90	1	1	1
75	20	4	100	1	1	1
75	20	4	110	1	1	1
75	20	4	120	1	1	1
75	20	6	10	1	0.992	0.934
75	20	6	20	1	1	1
75	20	6	30	1	1	1
75	20	6	40	1	1	1
75	20	6	50	1	1	1
75	20	6	60	1	1	1
75	20	6	70	1	1	1
75	20	6	80	1	1	1
75	20	6	90	1	1	1
75	20	6	100	1	1	1
75	20	6	110	1	1	1
75	20	6	120	1	1	1
75	20	8	10	1	1	0.998
75	20	8	20	1	1	1
75	20	8	30	1	1	1
75	20	8	40	1	1	1
75	20	8	50	1	1	1
75	20	8	60	1	1	1
75	20	8	70	1	1	1
75	20	8	80	1	1	1
75	20	8	90	1	1	1
75	20	8	100	1	1	1
75	20	8	110	1	1	1
75	20	8	120	1	1	1
75	30	2	10	0.556	0.323	0.104
75	30	2	20	0.824	0.634	0.314
75	30	2	30	0.939	0.832	0.569
75	30	2	40	0.985	0.928	0.762
75	30	2	50	0.997	0.983	0.896
75	30	2	60	1	0.994	0.946
75	30	2	70	1	0.997	0.978
75	30	2	80	1	0.998	0.988
75	30	2	90	1	1	0.994
75	30	2	100	1	1	1
75	30	2	110	1	1	1
75	30	2	120	1	1	1
75	30	4	10	0.99	0.943	0.771
75	30	4	20	1	0.999	0.992
75	30	4	30	1	1	1
75	30	4	40	1	1	1
75	30	4	50	1	1	1
75	30	4	60	1	1	1
75	30	4	70	1	1	1
75	30	4	80	1	1	1
75	30	4	90	1	1	1
75	30	4	100	1	1	1
75	30	4	110	1	1	1
75	30	4	120	1	1	1
75	30	6	10	1	0.999	0.997
75	30	6	20	1	1	1
75	30	6	30	1	1	1
75	30	6	40	1	1	1
75	30	6	50	1	1	1
75	30	6	60	1	1	1
75	30	6	70	1	1	1
75	30	6	80	1	1	1
75	30	6	90	1	1	1
75	30	6	100	1	1	1
75	30	6	110	1	1	1
75	30	6	120	1	1	1
75	30	8	10	1	1	1
75	30	8	20	1	1	1
75	30	8	30	1	1	1
75	30	8	40	1	1	1
75	30	8	50	1	1	1
75	30	8	60	1	1	1
75	30	8	70	1	1	1
75	30	8	80	1	1	1
75	30	8	90	1	1	1
75	30	8	100	1	1	1
75	30	8	110	1	1	1
75	30	8	120	1	1	1
75	40	2	10	0.666	0.442	0.162
75	40	2	20	0.93	0.795	0.535
75	40	2	30	0.988	0.944	0.781
75	40	2	40	0.993	0.978	0.909
75	40	2	50	1	0.997	0.977
75	40	2	60	1	0.999	0.993
75	40	2	70	1	1	0.996
75	40	2	80	1	1	1
75	40	2	90	1	1	1
75	40	2	100	1	1	1
75	40	2	110	1	1	1
75	40	2	120	1	1	1
75	40	4	10	0.999	0.991	0.928
75	40	4	20	1	1	0.999
75	40	4	30	1	1	1
75	40	4	40	1	1	1
75	40	4	50	1	1	1
75	40	4	60	1	1	1
75	40	4	70	1	1	1
75	40	4	80	1	1	1
75	40	4	90	1	1	1
75	40	4	100	1	1	1
75	40	4	110	1	1	1
75	40	4	120	1	1	1
75	40	6	10	1	1	1
75	40	6	20	1	1	1
75	40	6	30	1	1	1
75	40	6	40	1	1	1
75	40	6	50	1	1	1
75	40	6	60	1	1	1
75	40	6	70	1	1	1
75	40	6	80	1	1	1
75	40	6	90	1	1	1
75	40	6	100	1	1	1
75	40	6	110	1	1	1
75	40	6	120	1	1	1
75	40	8	10	1	1	1
75	40	8	20	1	1	1
75	40	8	30	1	1	1
75	40	8	40	1	1	1
75	40	8	50	1	1	1
75	40	8	60	1	1	1
75	40	8	70	1	1	1
75	40	8	80	1	1	1
75	40	8	90	1	1	1
75	40	8	100	1	1	1
75	40	8	110	1	1	1
75	40	8	120	1	1	1
75	50	2	10	0.721	0.512	0.23
75	50	2	20	0.961	0.885	0.675
75	50	2	30	0.995	0.97	0.911
75	50	2	40	0.999	0.998	0.971
75	50	2	50	1	1	0.996
75	50	2	60	1	1	0.999
75	50	2	70	1	1	1
75	50	2	80	1	1	1
75	50	2	90	1	1	1
75	50	2	100	1	1	1
75	50	2	110	1	1	1
75	50	2	120	1	1	1
75	50	4	10	0.999	0.998	0.978
75	50	4	20	1	1	0.999
75	50	4	30	1	1	1
75	50	4	40	1	1	1
75	50	4	50	1	1	1
75	50	4	60	1	1	1
75	50	4	70	1	1	1
75	50	4	80	1	1	1
75	50	4	90	1	1	1
75	50	4	100	1	1	1
75	50	4	110	1	1	1
75	50	4	120	1	1	1
75	50	6	10	1	1	1
75	50	6	20	1	1	1
75	50	6	30	1	1	1
75	50	6	40	1	1	1
75	50	6	50	1	1	1
75	50	6	60	1	1	1
75	50	6	70	1	1	1
75	50	6	80	1	1	1
75	50	6	90	1	1	1
75	50	6	100	1	1	1
75	50	6	110	1	1	1
75	50	6	120	1	1	1
75	50	8	10	1	1	1
75	50	8	20	1	1	1
75	50	8	30	1	1	1
75	50	8	40	1	1	1
75	50	8	50	1	1	1
75	50	8	60	1	1	1
75	50	8	70	1	1	1
75	50	8	80	1	1	1
75	50	8	90	1	1	1
75	50	8	100	1	1	1
75	50	8	110	1	1	1
75	50	8	120	1	1	1
150	10	2	10	0.087	0.021	0.002
150	10	2	20	0.129	0.033	0
150	10	2	30	0.175	0.062	0.011
150	10	2	40	0.177	0.051	0.009
150	10	2	50	0.251	0.091	0.013
150	10	2	60	0.287	0.114	0.02
150	10	2	70	0.341	0.129	0.025
150	10	2	80	0.357	0.138	0.029
150	10	2	90	0.42	0.185	0.048
150	10	2	100	0.439	0.208	0.067
150	10	2	110	0.476	0.211	0.053
150	10	2	120	0.532	0.261	0.071
150	10	4	10	0.194	0.057	0.004
150	10	4	20	0.374	0.143	0.028
150	10	4	30	0.51	0.257	0.062
150	10	4	40	0.636	0.353	0.096
150	10	4	50	0.735	0.461	0.159
150	10	4	60	0.81	0.536	0.205
150	10	4	70	0.855	0.62	0.299
150	10	4	80	0.879	0.697	0.329
150	10	4	90	0.929	0.76	0.417
150	10	4	100	0.95	0.82	0.511
150	10	4	110	0.967	0.863	0.561
150	10	4	120	0.973	0.885	0.609
150	10	6	10	0.406	0.182	0.036
150	10	6	20	0.682	0.423	0.145
150	10	6	30	0.833	0.581	0.254
150	10	6	40	0.925	0.76	0.405
150	10	6	50	0.971	0.857	0.562
150	10	6	60	0.979	0.924	0.668
150	10	6	70	0.998	0.965	0.77
150	10	6	80	0.997	0.983	0.853
150	10	6	90	0.998	0.993	0.91
150	10	6	100	1	0.995	0.933
150	10	6	110	1	0.998	0.956
150	10	6	120	1	0.999	0.979
150	10	8	10	0.633	0.362	0.122
150	10	8	20	0.897	0.686	0.332
150	10	8	30	0.981	0.889	0.596
150	10	8	40	0.993	0.96	0.782
150	10	8	50	1	0.991	0.907
150	10	8	60	1	1	0.947
150	10	8	70	1	0.998	0.98
150	10	8	80	1	0.999	0.993
150	10	8	90	1	1	1
150	10	8	100	1	1	0.997
150	10	8	110	1	1	1
150	10	8	120	1	1	1
150	12	2	10	0.094	0.033	0.004
150	12	2	20	0.15	0.048	0.008
150	12	2	30	0.197	0.054	0.007
150	12	2	40	0.239	0.074	0.019
150	12	2	50	0.304	0.121	0.024
150	12	2	60	0.348	0.149	0.028
150	12	2	70	0.447	0.177	0.041
150	12	2	80	0.434	0.207	0.054
150	12	2	90	0.476	0.221	0.053
150	12	2	100	0.495	0.24	0.073
150	12	2	110	0.555	0.284	0.087
150	12	2	120	0.59	0.313	0.105
150	12	4	10	0.257	0.08	0.019
150	12	4	20	0.433	0.186	0.046
150	12	4	30	0.588	0.316	0.094
150	12	4	40	0.723	0.481	0.197
150	12	4	50	0.806	0.557	0.25
150	12	4	60	0.871	0.661	0.347
150	12	4	70	0.912	0.749	0.419
150	12	4	80	0.954	0.834	0.52
150	12	4	90	0.971	0.871	0.579
150	12	4	100	0.971	0.906	0.675
150	12	4	110	0.992	0.934	0.718
150	12	4	120	0.995	0.957	0.78
150	12	6	10	0.483	0.25	0.072
150	12	6	20	0.759	0.504	0.191
150	12	6	30	0.907	0.725	0.38
150	12	6	40	0.963	0.869	0.577
150	12	6	50	0.991	0.928	0.738
150	12	6	60	0.995	0.973	0.846
150	12	6	70	1	0.988	0.894
150	12	6	80	1	0.995	0.957
150	12	6	90	1	0.999	0.971
150	12	6	100	1	1	0.981
150	12	6	110	1	1	0.994
150	12	6	120	1	1	0.998
150	12	8	10	0.731	0.446	0.153
150	12	8	20	0.958	0.824	0.508
150	12	8	30	0.995	0.956	0.778
150	12	8	40	1	0.99	0.908
150	12	8	50	1	0.999	0.97
150	12	8	60	1	0.998	0.993
150	12	8	70	1	1	0.999
150	12	8	80	1	1	0.999
150	12	8	90	1	1	0.999
150	12	8	100	1	1	1
150	12	8	110	1	1	1
150	12	8	120	1	1	1
150	14	2	10	0.128	0.036	0.01
150	14	2	20	0.173	0.048	0.011
150	14	2	30	0.213	0.072	0.013
150	14	2	40	0.276	0.103	0.014
150	14	2	50	0.358	0.137	0.027
150	14	2	60	0.395	0.183	0.053
150	14	2	70	0.437	0.214	0.055
150	14	2	80	0.506	0.279	0.082
150	14	2	90	0.555	0.297	0.092
150	14	2	100	0.58	0.321	0.109
150	14	2	110	0.637	0.361	0.111
150	14	2	120	0.69	0.418	0.155
150	14	4	10	0.288	0.116	0.023
150	14	4	20	0.505	0.255	0.077
150	14	4	30	0.677	0.409	0.165
150	14	4	40	0.791	0.556	0.249
150	14	4	50	0.872	0.676	0.324
150	14	4	60	0.925	0.737	0.412
150	14	4	70	0.952	0.842	0.537
150	14	4	80	0.972	0.882	0.627
150	14	4	90	0.987	0.929	0.745
150	14	4	100	0.989	0.95	0.796
150	14	4	110	0.997	0.965	0.818
150	14	4	120	0.998	0.985	0.872
150	14	6	10	0.533	0.278	0.077
150	14	6	20	0.801	0.581	0.265
150	14	6	30	0.936	0.797	0.505
150	14	6	40	0.976	0.917	0.733
150	14	6	50	0.997	0.97	0.853
150	14	6	60	0.998	0.984	0.919
150	14	6	70	0.999	0.996	0.955
150	14	6	80	1	0.998	0.986
150	14	6	90	1	1	0.994
150	14	6	100	1	1	1
150	14	6	110	1	1	0.999
150	14	6	120	1	1	1
150	14	8	10	0.771	0.548	0.244
150	14	8	20	0.97	0.884	0.63
150	14	8	30	0.996	0.983	0.892
150	14	8	40	0.999	0.997	0.966
150	14	8	50	1	0.999	0.993
150	14	8	60	1	1	1
150	14	8	70	1	1	0.999
150	14	8	80	1	1	1
150	14	8	90	1	1	1
150	14	8	100	1	1	1
150	14	8	110	1	1	1
150	14	8	120	1	1	1
150	16	2	10	0.122	0.03	0.004
150	16	2	20	0.173	0.061	0.004
150	16	2	30	0.242	0.067	0.015
150	16	2	40	0.323	0.138	0.022
150	16	2	50	0.392	0.188	0.04
150	16	2	60	0.477	0.234	0.064
150	16	2	70	0.5	0.24	0.083
150	16	2	80	0.558	0.288	0.085
150	16	2	90	0.639	0.373	0.112
150	16	2	100	0.663	0.384	0.144
150	16	2	110	0.705	0.443	0.158
150	16	2	120	0.727	0.471	0.183
150	16	4	10	0.33	0.136	0.032
150	16	4	20	0.556	0.309	0.112
150	16	4	30	0.721	0.474	0.209
150	16	4	40	0.847	0.625	0.325
150	16	4	50	0.914	0.755	0.421
150	16	4	60	0.947	0.813	0.549
150	16	4	70	0.969	0.892	0.641
150	16	4	80	0.991	0.953	0.768
150	16	4	90	0.992	0.959	0.798
150	16	4	100	0.997	0.981	0.87
150	16	4	110	0.999	0.99	0.916
150	16	4	120	0.999	0.991	0.926
150	16	6	10	0.596	0.33	0.101
150	16	6	20	0.879	0.684	0.37
150	16	6	30	0.982	0.892	0.607
150	16	6	40	0.991	0.945	0.801
150	16	6	50	0.999	0.992	0.931
150	16	6	60	0.999	0.997	0.963
150	16	6	70	1	1	0.985
150	16	6	80	1	0.999	0.993
150	16	6	90	1	1	0.998
150	16	6	100	1	1	1
150	16	6	110	1	1	1
150	16	6	120	1	1	1
150	16	8	10	0.845	0.633	0.322
150	16	8	20	0.988	0.931	0.715
150	16	8	30	1	0.99	0.923
150	16	8	40	1	0.999	0.993
150	16	8	50	1	1	0.999
150	16	8	60	1	1	1
150	16	8	70	1	1	1
150	16	8	80	1	1	1
150	16	8	90	1	1	1
150	16	8	100	1	1	1
150	16	8	110	1	1	1
150	16	8	120	1	1	1
150	18	2	10	0.13	0.038	0.004
150	18	2	20	0.188	0.064	0.009
150	18	2	30	0.283	0.116	0.029
150	18	2	40	0.346	0.159	0.038
150	18	2	50	0.426	0.187	0.039
150	18	2	60	0.498	0.249	0.072
150	18	2	70	0.558	0.29	0.094
150	18	2	80	0.603	0.337	0.13
150	18	2	90	0.647	0.381	0.137
150	18	2	100	0.693	0.455	0.188
150	18	2	110	0.748	0.512	0.222
150	18	2	120	0.794	0.584	0.271
150	18	4	10	0.334	0.145	0.028
150	18	4	20	0.59	0.354	0.106
150	18	4	30	0.778	0.532	0.235
150	18	4	40	0.888	0.705	0.395
150	18	4	50	0.951	0.828	0.53
150	18	4	60	0.969	0.878	0.632
150	18	4	70	0.99	0.944	0.77
150	18	4	80	0.994	0.958	0.83
150	18	4	90	0.998	0.974	0.886
150	18	4	100	1	0.989	0.921
150	18	4	110	1	0.994	0.948
150	18	4	120	1	0.995	0.973
150	18	6	10	0.652	0.399	0.159
150	18	6	20	0.91	0.736	0.435
150	18	6	30	0.985	0.927	0.723
150	18	6	40	1	0.983	0.883
150	18	6	50	1	0.995	0.96
150	18	6	60	1	0.999	0.986
150	18	6	70	1	1	0.998
150	18	6	80	1	1	0.998
150	18	6	90	1	1	1
150	18	6	100	1	1	1
150	18	6	110	1	1	1
150	18	6	120	1	1	1
150	18	8	10	0.877	0.696	0.383
150	18	8	20	0.992	0.956	0.817
150	18	8	30	1	0.997	0.975
150	18	8	40	1	1	0.998
150	18	8	50	1	1	1
150	18	8	60	1	1	1
150	18	8	70	1	1	1
150	18	8	80	1	1	1
150	18	8	90	1	1	1
150	18	8	100	1	1	1
150	18	8	110	1	1	1
150	18	8	120	1	1	1
150	20	2	10	0.136	0.035	0.007
150	20	2	20	0.221	0.085	0.018
150	20	2	30	0.308	0.121	0.042
150	20	2	40	0.352	0.152	0.035
150	20	2	50	0.466	0.244	0.059
150	20	2	60	0.509	0.256	0.084
150	20	2	70	0.606	0.336	0.114
150	20	2	80	0.648	0.39	0.147
150	20	2	90	0.705	0.462	0.196
150	20	2	100	0.761	0.523	0.205
150	20	2	110	0.776	0.547	0.245
150	20	2	120	0.836	0.612	0.321
150	20	4	10	0.381	0.176	0.05
150	20	4	20	0.666	0.41	0.144
150	20	4	30	0.831	0.601	0.299
150	20	4	40	0.926	0.757	0.458
150	20	4	50	0.959	0.855	0.609
150	20	4	60	0.986	0.932	0.727
150	20	4	70	0.997	0.956	0.818
150	20	4	80	0.998	0.98	0.897
150	20	4	90	0.999	0.99	0.946
150	20	4	100	1	0.996	0.949
150	20	4	110	1	1	0.981
150	20	4	120	1	0.997	0.971
150	20	6	10	0.697	0.444	0.184
150	20	6	20	0.938	0.824	0.536
150	20	6	30	0.987	0.942	0.782
150	20	6	40	0.998	0.99	0.93
150	20	6	50	1	1	0.986
150	20	6	60	1	1	0.994
150	20	6	70	1	1	0.999
150	20	6	80	1	1	1
150	20	6	90	1	1	1
150	20	6	100	1	1	1
150	20	6	110	1	1	1
150	20	6	120	1	1	1
150	20	8	10	0.913	0.766	0.472
150	20	8	20	0.998	0.981	0.894
150	20	8	30	1	0.998	0.988
150	20	8	40	1	1	0.997
150	20	8	50	1	1	1
150	20	8	60	1	1	1
150	20	8	70	1	1	1
150	20	8	80	1	1	1
150	20	8	90	1	1	1
150	20	8	100	1	1	1
150	20	8	110	1	1	1
150	20	8	120	1	1	1
150	30	2	10	0.17	0.049	0.005
150	30	2	20	0.31	0.132	0.03
150	30	2	30	0.435	0.229	0.065
150	30	2	40	0.552	0.304	0.108
150	30	2	50	0.634	0.371	0.125
150	30	2	60	0.731	0.51	0.201
150	30	2	70	0.784	0.547	0.264
150	30	2	80	0.845	0.641	0.331
150	30	2	90	0.85	0.671	0.37
150	30	2	100	0.914	0.74	0.464
150	30	2	110	0.926	0.784	0.541
150	30	2	120	0.95	0.83	0.578
150	30	4	10	0.523	0.284	0.102
150	30	4	20	0.828	0.62	0.308
150	30	4	30	0.952	0.825	0.573
150	30	4	40	0.981	0.928	0.758
150	30	4	50	0.996	0.971	0.88
150	30	4	60	0.999	0.991	0.946
150	30	4	70	1	0.998	0.976
150	30	4	80	0.999	0.996	0.987
150	30	4	90	1	1	0.996
150	30	4	100	1	0.999	0.998
150	30	4	110	1	1	0.999
150	30	4	120	1	1	1
150	30	6	10	0.875	0.694	0.393
150	30	6	20	0.992	0.961	0.835
150	30	6	30	1	0.997	0.973
150	30	6	40	1	1	0.995
150	30	6	50	1	1	0.999
150	30	6	60	1	1	1
150	30	6	70	1	1	1
150	30	6	80	1	1	1
150	30	6	90	1	1	1
150	30	6	100	1	1	1
150	30	6	110	1	1	1
150	30	6	120	1	1	1
150	30	8	10	0.983	0.932	0.781
150	30	8	20	1	0.999	0.99
150	30	8	30	1	1	1
150	30	8	40	1	1	1
150	30	8	50	1	1	1
150	30	8	60	1	1	1
150	30	8	70	1	1	1
150	30	8	80	1	1	1
150	30	8	90	1	1	1
150	30	8	100	1	1	1
150	30	8	110	1	1	1
150	30	8	120	1	1	1
150	40	2	10	0.216	0.088	0.016
150	40	2	20	0.404	0.2	0.051
150	40	2	30	0.572	0.308	0.121
150	40	2	40	0.666	0.409	0.163
150	40	2	50	0.77	0.516	0.245
150	40	2	60	0.834	0.637	0.334
150	40	2	70	0.892	0.73	0.438
150	40	2	80	0.918	0.785	0.498
150	40	2	90	0.955	0.825	0.575
150	40	2	100	0.965	0.876	0.647
150	40	2	110	0.979	0.913	0.718
150	40	2	120	0.984	0.938	0.761
150	40	4	10	0.675	0.426	0.173
150	40	4	20	0.921	0.792	0.513
150	40	4	30	0.988	0.937	0.775
150	40	4	40	0.998	0.985	0.921
150	40	4	50	1	0.994	0.962
150	40	4	60	1	1	0.997
150	40	4	70	1	1	0.999
150	40	4	80	1	1	0.999
150	40	4	90	1	1	1
150	40	4	100	1	1	1
150	40	4	110	1	1	1
150	40	4	120	1	1	1
150	40	6	10	0.953	0.82	0.578
150	40	6	20	0.999	0.989	0.951
150	40	6	30	1	0.999	0.996
150	40	6	40	1	1	1
150	40	6	50	1	1	1
150	40	6	60	1	1	1
150	40	6	70	1	1	1
150	40	6	80	1	1	1
150	40	6	90	1	1	1
150	40	6	100	1	1	1
150	40	6	110	1	1	1
150	40	6	120	1	1	1
150	40	8	10	0.998	0.978	0.921
150	40	8	20	1	1	1
150	40	8	30	1	1	1
150	40	8	40	1	1	1
150	40	8	50	1	1	1
150	40	8	60	1	1	1
150	40	8	70	1	1	1
150	40	8	80	1	1	1
150	40	8	90	1	1	1
150	40	8	100	1	1	1
150	40	8	110	1	1	1
150	40	8	120	1	1	1
150	50	2	10	0.248	0.093	0.02
150	50	2	20	0.481	0.243	0.068
150	50	2	30	0.675	0.406	0.168
150	50	2	40	0.773	0.537	0.258
150	50	2	50	0.852	0.652	0.355
150	50	2	60	0.898	0.761	0.45
150	50	2	70	0.935	0.823	0.572
150	50	2	80	0.964	0.885	0.673
150	50	2	90	0.977	0.919	0.721
150	50	2	100	0.989	0.94	0.786
150	50	2	110	0.996	0.965	0.846
150	50	2	120	0.997	0.975	0.906
150	50	4	10	0.747	0.52	0.246
150	50	4	20	0.966	0.88	0.67
150	50	4	30	0.995	0.984	0.898
150	50	4	40	1	0.999	0.975
150	50	4	50	1	0.999	0.994
150	50	4	60	1	1	1
150	50	4	70	1	1	1
150	50	4	80	1	1	1
150	50	4	90	1	1	1
150	50	4	100	1	1	1
150	50	4	110	1	1	1
150	50	4	120	1	1	1
150	50	6	10	0.975	0.916	0.75
150	50	6	20	1	0.998	0.988
150	50	6	30	1	1	1
150	50	6	40	1	1	1
150	50	6	50	1	1	1
150	50	6	60	1	1	1
150	50	6	70	1	1	1
150	50	6	80	1	1	1
150	50	6	90	1	1	1
150	50	6	100	1	1	1
150	50	6	110	1	1	1
150	50	6	120	1	1	1
150	50	8	10	0.999	0.993	0.976
150	50	8	20	1	1	1
150	50	8	30	1	1	1
150	50	8	40	1	1	1
150	50	8	50	1	1	1
150	50	8	60	1	1	1
150	50	8	70	1	1	1
150	50	8	80	1	1	1
150	50	8	90	1	1	1
150	50	8	100	1	1	1
150	50	8	110	1	1	1
150	50	8	120	1	1	1
225	10	2	10	0.055	0.017	0.001
225	10	2	20	0.071	0.018	0.001
225	10	2	30	0.09	0.025	0.004
225	10	2	40	0.112	0.032	0.005
225	10	2	50	0.131	0.038	0.009
225	10	2	60	0.152	0.059	0.008
225	10	2	70	0.185	0.07	0.019
225	10	2	80	0.204	0.08	0.015
225	10	2	90	0.209	0.066	0.01
225	10	2	100	0.244	0.081	0.014
225	10	2	110	0.249	0.088	0.018
225	10	2	120	0.274	0.095	0.021
225	10	4	10	0.13	0.033	0.003
225	10	4	20	0.196	0.07	0.01
225	10	4	30	0.294	0.089	0.019
225	10	4	40	0.328	0.138	0.022
225	10	4	50	0.394	0.164	0.037
225	10	4	60	0.466	0.219	0.066
225	10	4	70	0.49	0.241	0.074
225	10	4	80	0.571	0.29	0.1
225	10	4	90	0.648	0.373	0.12
225	10	4	100	0.681	0.404	0.131
225	10	4	110	0.719	0.452	0.169
225	10	4	120	0.74	0.48	0.189
225	10	6	10	0.218	0.074	0.012
225	10	6	20	0.374	0.162	0.03
225	10	6	30	0.496	0.243	0.056
225	10	6	40	0.63	0.363	0.133
225	10	6	50	0.698	0.447	0.162
225	10	6	60	0.802	0.541	0.224
225	10	6	70	0.86	0.633	0.281
225	10	6	80	0.908	0.721	0.352
225	10	6	90	0.929	0.762	0.423
225	10	6	100	0.955	0.801	0.45
225	10	6	110	0.964	0.847	0.55
225	10	6	120	0.977	0.888	0.613
225	10	8	10	0.347	0.15	0.034
225	10	8	20	0.6	0.327	0.096
225	10	8	30	0.776	0.474	0.174
225	10	8	40	0.859	0.65	0.318
225	10	8	50	0.927	0.761	0.425
225	10	8	60	0.954	0.851	0.545
225	10	8	70	0.989	0.914	0.646
225	10	8	80	0.994	0.948	0.743
225	10	8	90	0.997	0.969	0.791
225	10	8	100	0.999	0.986	0.866
225	10	8	110	1	0.994	0.912
225	10	8	120	1	0.992	0.934
225	12	2	10	0.067	0.014	0.001
225	12	2	20	0.084	0.028	0.004
225	12	2	30	0.111	0.027	0.005
225	12	2	40	0.141	0.036	0.003
225	12	2	50	0.155	0.034	0.007
225	12	2	60	0.176	0.06	0.01
225	12	2	70	0.201	0.061	0.01
225	12	2	80	0.229	0.08	0.016
225	12	2	90	0.211	0.08	0.008
225	12	2	100	0.28	0.105	0.023
225	12	2	110	0.292	0.1	0.014
225	12	2	120	0.312	0.138	0.032
225	12	4	10	0.135	0.036	0.008
225	12	4	20	0.251	0.076	0.014
225	12	4	30	0.307	0.121	0.021
225	12	4	40	0.383	0.162	0.041
225	12	4	50	0.469	0.226	0.057
225	12	4	60	0.54	0.279	0.056
225	12	4	70	0.581	0.314	0.101
225	12	4	80	0.677	0.399	0.143
225	12	4	90	0.716	0.47	0.175
225	12	4	100	0.753	0.49	0.21
225	12	4	110	0.79	0.544	0.236
225	12	4	120	0.815	0.593	0.287
225	12	6	10	0.235	0.096	0.01
225	12	6	20	0.432	0.202	0.046
225	12	6	30	0.596	0.349	0.11
225	12	6	40	0.722	0.468	0.18
225	12	6	50	0.828	0.604	0.267
225	12	6	60	0.882	0.667	0.344
225	12	6	70	0.923	0.732	0.41
225	12	6	80	0.952	0.805	0.485
225	12	6	90	0.964	0.86	0.578
225	12	6	100	0.975	0.889	0.631
225	12	6	110	0.99	0.939	0.723
225	12	6	120	0.986	0.95	0.764
225	12	8	10	0.377	0.162	0.039
225	12	8	20	0.664	0.376	0.13
225	12	8	30	0.819	0.592	0.262
225	12	8	40	0.928	0.754	0.435
225	12	8	50	0.962	0.871	0.576
225	12	8	60	0.985	0.928	0.691
225	12	8	70	0.998	0.964	0.793
225	12	8	80	0.996	0.983	0.865
225	12	8	90	1	0.992	0.917
225	12	8	100	1	0.996	0.943
225	12	8	110	0.999	0.999	0.968
225	12	8	120	1	0.999	0.979
225	14	2	10	0.062	0.012	0.002
225	14	2	20	0.11	0.029	0.003
225	14	2	30	0.128	0.047	0.008
225	14	2	40	0.149	0.049	0.004
225	14	2	50	0.17	0.066	0.017
225	14	2	60	0.205	0.068	0.018
225	14	2	70	0.233	0.079	0.015
225	14	2	80	0.244	0.09	0.025
225	14	2	90	0.291	0.125	0.021
225	14	2	100	0.285	0.113	0.027
225	14	2	110	0.33	0.146	0.041
225	14	2	120	0.361	0.159	0.039
225	14	4	10	0.146	0.048	0.008
225	14	4	20	0.253	0.091	0.015
225	14	4	30	0.381	0.155	0.035
225	14	4	40	0.452	0.226	0.046
225	14	4	50	0.54	0.264	0.087
225	14	4	60	0.578	0.325	0.106
225	14	4	70	0.667	0.394	0.167
225	14	4	80	0.743	0.486	0.184
225	14	4	90	0.793	0.562	0.241
225	14	4	100	0.827	0.594	0.274
225	14	4	110	0.854	0.646	0.317
225	14	4	120	0.895	0.7	0.351
225	14	6	10	0.271	0.099	0.024
225	14	6	20	0.52	0.264	0.085
225	14	6	30	0.661	0.415	0.151
225	14	6	40	0.798	0.551	0.245
225	14	6	50	0.88	0.691	0.351
225	14	6	60	0.915	0.77	0.428
225	14	6	70	0.949	0.835	0.548
225	14	6	80	0.971	0.873	0.625
225	14	6	90	0.991	0.934	0.711
225	14	6	100	0.988	0.942	0.775
225	14	6	110	0.994	0.969	0.83
225	14	6	120	0.996	0.977	0.857
225	14	8	10	0.429	0.191	0.056
225	14	8	20	0.751	0.485	0.199
225	14	8	30	0.905	0.695	0.382
225	14	8	40	0.966	0.825	0.532
225	14	8	50	0.987	0.93	0.702
225	14	8	60	0.992	0.969	0.818
225	14	8	70	0.999	0.985	0.897
225	14	8	80	1	0.997	0.946
225	14	8	90	1	1	0.965
225	14	8	100	1	0.998	0.977
225	14	8	110	1	1	0.992
225	14	8	120	1	0.999	0.992
225	16	2	10	0.093	0.028	0.003
225	16	2	20	0.112	0.031	0.005
225	16	2	30	0.154	0.041	0.009
225	16	2	40	0.158	0.054	0.013
225	16	2	50	0.221	0.061	0.012
225	16	2	60	0.235	0.092	0.014
225	16	2	70	0.246	0.094	0.012
225	16	2	80	0.287	0.086	0.022
225	16	2	90	0.329	0.121	0.023
225	16	2	100	0.347	0.143	0.036
225	16	2	110	0.368	0.169	0.044
225	16	2	120	0.432	0.208	0.054
225	16	4	10	0.164	0.05	0.009
225	16	4	20	0.265	0.106	0.019
225	16	4	30	0.437	0.212	0.048
225	16	4	40	0.522	0.274	0.087
225	16	4	50	0.597	0.333	0.111
225	16	4	60	0.678	0.442	0.163
225	16	4	70	0.751	0.474	0.196
225	16	4	80	0.796	0.561	0.26
225	16	4	90	0.851	0.631	0.312
225	16	4	100	0.893	0.708	0.384
225	16	4	110	0.885	0.722	0.423
225	16	4	120	0.932	0.77	0.478
225	16	6	10	0.346	0.142	0.036
225	16	6	20	0.552	0.311	0.088
225	16	6	30	0.727	0.447	0.208
225	16	6	40	0.836	0.616	0.297
225	16	6	50	0.929	0.762	0.446
225	16	6	60	0.955	0.829	0.544
225	16	6	70	0.97	0.895	0.639
225	16	6	80	0.989	0.94	0.747
225	16	6	90	0.996	0.961	0.794
225	16	6	100	0.999	0.977	0.874
225	16	6	110	0.997	0.989	0.914
225	16	6	120	0.997	0.992	0.947
225	16	8	10	0.513	0.261	0.066
225	16	8	20	0.778	0.544	0.253
225	16	8	30	0.919	0.789	0.468
225	16	8	40	0.977	0.914	0.707
225	16	8	50	0.99	0.959	0.803
225	16	8	60	1	0.983	0.893
225	16	8	70	0.999	0.992	0.939
225	16	8	80	1	1	0.986
225	16	8	90	1	1	0.987
225	16	8	100	1	1	0.991
225	16	8	110	1	1	0.996
225	16	8	120	1	1	0.998
225	18	2	10	0.094	0.023	0.005
225	18	2	20	0.105	0.034	0.002
225	18	2	30	0.145	0.041	0.005
225	18	2	40	0.175	0.062	0.014
225	18	2	50	0.199	0.066	0.014
225	18	2	60	0.241	0.081	0.017
225	18	2	70	0.301	0.121	0.023
225	18	2	80	0.312	0.138	0.033
225	18	2	90	0.383	0.158	0.036
225	18	2	100	0.397	0.177	0.048
225	18	2	110	0.4	0.193	0.051
225	18	2	120	0.449	0.214	0.072
225	18	4	10	0.175	0.07	0.009
225	18	4	20	0.306	0.145	0.03
225	18	4	30	0.472	0.222	0.072
225	18	4	40	0.565	0.298	0.086
225	18	4	50	0.667	0.396	0.148
225	18	4	60	0.741	0.474	0.198
225	18	4	70	0.799	0.575	0.273
225	18	4	80	0.838	0.628	0.309
225	18	4	90	0.873	0.683	0.409
225	18	4	100	0.912	0.741	0.433
225	18	4	110	0.935	0.795	0.521
225	18	4	120	0.955	0.841	0.547
225	18	6	10	0.329	0.147	0.033
225	18	6	20	0.605	0.355	0.128
225	18	6	30	0.758	0.529	0.232
225	18	6	40	0.871	0.696	0.373
225	18	6	50	0.948	0.818	0.523
225	18	6	60	0.973	0.882	0.648
225	18	6	70	0.98	0.929	0.74
225	18	6	80	0.997	0.975	0.838
225	18	6	90	0.996	0.974	0.876
225	18	6	100	0.999	0.989	0.923
225	18	6	110	1	0.996	0.96
225	18	6	120	1	1	0.975
225	18	8	10	0.572	0.341	0.112
225	18	8	20	0.848	0.652	0.339
225	18	8	30	0.964	0.861	0.574
225	18	8	40	0.99	0.922	0.75
225	18	8	50	0.998	0.979	0.882
225	18	8	60	1	0.992	0.937
225	18	8	70	1	0.999	0.978
225	18	8	80	0.999	0.997	0.988
225	18	8	90	1	1	0.998
225	18	8	100	1	1	1
225	18	8	110	1	1	1
225	18	8	120	1	1	1
225	20	2	10	0.063	0.021	0.002
225	20	2	20	0.123	0.041	0.001
225	20	2	30	0.176	0.051	0.01
225	20	2	40	0.216	0.083	0.014
225	20	2	50	0.234	0.085	0.021
225	20	2	60	0.273	0.11	0.021
225	20	2	70	0.321	0.124	0.025
225	20	2	80	0.354	0.148	0.039
225	20	2	90	0.374	0.168	0.046
225	20	2	100	0.421	0.2	0.048
225	20	2	110	0.425	0.206	0.065
225	20	2	120	0.503	0.27	0.085
225	20	4	10	0.191	0.063	0.011
225	20	4	20	0.34	0.149	0.032
225	20	4	30	0.473	0.228	0.066
225	20	4	40	0.586	0.341	0.128
225	20	4	50	0.706	0.435	0.168
225	20	4	60	0.758	0.532	0.246
225	20	4	70	0.845	0.643	0.334
225	20	4	80	0.892	0.707	0.395
225	20	4	90	0.916	0.748	0.429
225	20	4	100	0.934	0.821	0.545
225	20	4	110	0.953	0.843	0.592
225	20	4	120	0.97	0.88	0.649
225	20	6	10	0.406	0.167	0.04
225	20	6	20	0.637	0.373	0.133
225	20	6	30	0.818	0.606	0.278
225	20	6	40	0.907	0.765	0.454
225	20	6	50	0.968	0.861	0.604
225	20	6	60	0.984	0.928	0.734
225	20	6	70	0.99	0.962	0.818
225	20	6	80	0.997	0.981	0.885
225	20	6	90	1	0.99	0.928
225	20	6	100	1	0.997	0.963
225	20	6	110	1	0.998	0.98
225	20	6	120	1	0.999	0.99
225	20	8	10	0.605	0.345	0.125
225	20	8	20	0.892	0.711	0.379
225	20	8	30	0.966	0.885	0.669
225	20	8	40	0.995	0.967	0.832
225	20	8	50	0.998	0.993	0.937
225	20	8	60	1	0.998	0.976
225	20	8	70	1	0.999	0.99
225	20	8	80	1	1	0.999
225	20	8	90	1	1	0.998
225	20	8	100	1	1	1
225	20	8	110	1	1	1
225	20	8	120	1	1	1
225	30	2	10	0.098	0.023	0.002
225	30	2	20	0.17	0.064	0.01
225	30	2	30	0.237	0.081	0.02
225	30	2	40	0.276	0.121	0.028
225	30	2	50	0.341	0.137	0.032
225	30	2	60	0.41	0.205	0.051
225	30	2	70	0.443	0.212	0.066
225	30	2	80	0.505	0.28	0.095
225	30	2	90	0.537	0.288	0.087
225	30	2	100	0.6	0.343	0.109
225	30	2	110	0.614	0.375	0.136
225	30	2	120	0.647	0.413	0.159
225	30	4	10	0.292	0.129	0.023
225	30	4	20	0.486	0.246	0.074
225	30	4	30	0.656	0.412	0.153
225	30	4	40	0.798	0.575	0.271
225	30	4	50	0.877	0.692	0.386
225	30	4	60	0.906	0.762	0.466
225	30	4	70	0.957	0.854	0.574
225	30	4	80	0.972	0.893	0.671
225	30	4	90	0.985	0.933	0.765
225	30	4	100	0.989	0.957	0.848
225	30	4	110	0.989	0.962	0.868
225	30	4	120	0.996	0.979	0.902
225	30	6	10	0.531	0.293	0.093
225	30	6	20	0.824	0.608	0.315
225	30	6	30	0.948	0.831	0.569
225	30	6	40	0.993	0.946	0.738
225	30	6	50	0.997	0.983	0.89
225	30	6	60	0.999	0.993	0.944
225	30	6	70	1	0.999	0.978
225	30	6	80	1	0.999	0.994
225	30	6	90	1	1	0.997
225	30	6	100	1	1	0.996
225	30	6	110	1	1	1
225	30	6	120	1	1	1
225	30	8	10	0.782	0.537	0.246
225	30	8	20	0.986	0.896	0.694
225	30	8	30	0.997	0.986	0.89
225	30	8	40	1	0.999	0.977
225	30	8	50	1	0.999	0.994
225	30	8	60	1	1	1
225	30	8	70	1	1	1
225	30	8	80	1	1	1
225	30	8	90	1	1	1
225	30	8	100	1	1	1
225	30	8	110	1	1	1
225	30	8	120	1	1	1
225	40	2	10	0.134	0.039	0.009
225	40	2	20	0.184	0.069	0.011
225	40	2	30	0.302	0.112	0.034
225	40	2	40	0.348	0.142	0.032
225	40	2	50	0.444	0.217	0.055
225	40	2	60	0.518	0.277	0.082
225	40	2	70	0.547	0.3	0.113
225	40	2	80	0.626	0.359	0.139
225	40	2	90	0.684	0.432	0.157
225	40	2	100	0.726	0.473	0.219
225	40	2	110	0.755	0.53	0.277
225	40	2	120	0.79	0.585	0.282
225	40	4	10	0.366	0.164	0.043
225	40	4	20	0.608	0.361	0.122
225	40	4	30	0.782	0.548	0.267
225	40	4	40	0.893	0.703	0.405
225	40	4	50	0.941	0.829	0.582
225	40	4	60	0.965	0.889	0.696
225	40	4	70	0.99	0.96	0.815
225	40	4	80	0.995	0.977	0.871
225	40	4	90	0.999	0.988	0.929
225	40	4	100	0.999	0.995	0.95
225	40	4	110	1	0.998	0.969
225	40	4	120	1	0.997	0.982
225	40	6	10	0.666	0.426	0.18
225	40	6	20	0.922	0.775	0.508
225	40	6	30	0.982	0.921	0.784
225	40	6	40	1	0.991	0.914
225	40	6	50	1	0.996	0.969
225	40	6	60	1	0.999	0.992
225	40	6	70	1	1	0.999
225	40	6	80	1	1	0.998
225	40	6	90	1	1	1
225	40	6	100	1	1	1
225	40	6	110	1	1	1
225	40	6	120	1	1	1
225	40	8	10	0.891	0.728	0.461
225	40	8	20	0.995	0.969	0.856
225	40	8	30	1	0.995	0.981
225	40	8	40	1	1	0.999
225	40	8	50	1	1	1
225	40	8	60	1	1	1
225	40	8	70	1	1	1
225	40	8	80	1	1	1
225	40	8	90	1	1	1
225	40	8	100	1	1	1
225	40	8	110	1	1	1
225	40	8	120	1	1	1
225	50	2	10	0.145	0.058	0.009
225	50	2	20	0.231	0.091	0.021
225	50	2	30	0.315	0.139	0.032
225	50	2	40	0.448	0.234	0.062
225	50	2	50	0.543	0.286	0.103
225	50	2	60	0.62	0.348	0.135
225	50	2	70	0.677	0.442	0.176
225	50	2	80	0.732	0.483	0.222
225	50	2	90	0.768	0.536	0.258
225	50	2	100	0.819	0.592	0.296
225	50	2	110	0.846	0.644	0.346
225	50	2	120	0.872	0.69	0.421
225	50	4	10	0.431	0.225	0.06
225	50	4	20	0.727	0.492	0.219
225	50	4	30	0.867	0.695	0.414
225	50	4	40	0.949	0.846	0.578
225	50	4	50	0.977	0.917	0.739
225	50	4	60	0.992	0.961	0.835
225	50	4	70	0.998	0.992	0.938
225	50	4	80	1	0.991	0.939
225	50	4	90	1	0.996	0.981
225	50	4	100	1	1	0.985
225	50	4	110	0.999	0.999	0.996
225	50	4	120	1	1	0.997
225	50	6	10	0.77	0.546	0.228
225	50	6	20	0.97	0.881	0.671
225	50	6	30	0.995	0.98	0.901
225	50	6	40	1	0.995	0.971
225	50	6	50	1	0.999	0.996
225	50	6	60	1	1	0.999
225	50	6	70	1	1	0.999
225	50	6	80	1	1	1
225	50	6	90	1	1	1
225	50	6	100	1	1	1
225	50	6	110	1	1	1
225	50	6	120	1	1	1
225	50	8	10	0.933	0.826	0.548
225	50	8	20	0.999	0.997	0.948
225	50	8	30	1	1	0.998
225	50	8	40	1	1	1
225	50	8	50	1	1	1
225	50	8	60	1	1	1
225	50	8	70	1	1	1
225	50	8	80	1	1	1
225	50	8	90	1	1	1
225	50	8	100	1	1	1
225	50	8	110	1	1	1
225	50	8	120	1	1	1
300	10	2	10	0.066	0.012	0.002
300	10	2	20	0.064	0.02	0.001
300	10	2	30	0.078	0.022	0.003
300	10	2	40	0.079	0.021	0.005
300	10	2	50	0.094	0.028	0.003
300	10	2	60	0.109	0.029	0.002
300	10	2	70	0.12	0.032	0.001
300	10	2	80	0.108	0.034	0.006
300	10	2	90	0.133	0.025	0.003
300	10	2	100	0.146	0.044	0.008
300	10	2	110	0.17	0.056	0.006
300	10	2	120	0.181	0.053	0.007
300	10	4	10	0.096	0.025	0.003
300	10	4	20	0.112	0.04	0.006
300	10	4	30	0.178	0.059	0.012
300	10	4	40	0.199	0.068	0.016
300	10	4	50	0.257	0.085	0.018
300	10	4	60	0.29	0.097	0.03
300	10	4	70	0.3	0.119	0.026
300	10	4	80	0.359	0.145	0.038
300	10	4	90	0.425	0.186	0.048
300	10	4	100	0.44	0.191	0.046
300	10	4	110	0.465	0.223	0.06
300	10	4	120	0.522	0.249	0.07
300	10	6	10	0.14	0.038	0.007
300	10	6	20	0.225	0.079	0.015
300	10	6	30	0.307	0.132	0.029
300	10	6	40	0.402	0.174	0.044
300	10	6	50	0.483	0.231	0.053
300	10	6	60	0.578	0.316	0.092
300	10	6	70	0.619	0.365	0.109
300	10	6	80	0.682	0.421	0.136
300	10	6	90	0.75	0.463	0.168
300	10	6	100	0.788	0.517	0.212
300	10	6	110	0.822	0.558	0.235
300	10	6	120	0.853	0.608	0.285
300	10	8	10	0.237	0.082	0.021
300	10	8	20	0.392	0.17	0.036
300	10	8	30	0.525	0.268	0.075
300	10	8	40	0.652	0.385	0.127
300	10	8	50	0.729	0.444	0.166
300	10	8	60	0.804	0.546	0.222
300	10	8	70	0.865	0.657	0.29
300	10	8	80	0.897	0.697	0.345
300	10	8	90	0.92	0.737	0.4
300	10	8	100	0.953	0.809	0.482
300	10	8	110	0.967	0.853	0.557
300	10	8	120	0.975	0.884	0.604
300	12	2	10	0.059	0.014	0.001
300	12	2	20	0.075	0.02	0.002
300	12	2	30	0.091	0.022	0.001
300	12	2	40	0.083	0.026	0.008
300	12	2	50	0.126	0.03	0.003
300	12	2	60	0.12	0.029	0.005
300	12	2	70	0.14	0.039	0.006
300	12	2	80	0.142	0.043	0.005
300	12	2	90	0.154	0.037	0.004
300	12	2	100	0.184	0.064	0.013
300	12	2	110	0.183	0.064	0.008
300	12	2	120	0.189	0.062	0.009
300	12	4	10	0.093	0.025	0.003
300	12	4	20	0.14	0.052	0.006
300	12	4	30	0.201	0.061	0.01
300	12	4	40	0.224	0.087	0.014
300	12	4	50	0.293	0.126	0.019
300	12	4	60	0.361	0.164	0.045
300	12	4	70	0.384	0.165	0.031
300	12	4	80	0.429	0.203	0.05
300	12	4	90	0.464	0.224	0.063
300	12	4	100	0.513	0.275	0.094
300	12	4	110	0.547	0.297	0.087
300	12	4	120	0.578	0.312	0.085
300	12	6	10	0.167	0.053	0.011
300	12	6	20	0.276	0.116	0.02
300	12	6	30	0.383	0.165	0.028
300	12	6	40	0.486	0.24	0.058
300	12	6	50	0.59	0.312	0.087
300	12	6	60	0.65	0.367	0.114
300	12	6	70	0.735	0.472	0.175
300	12	6	80	0.784	0.506	0.199
300	12	6	90	0.821	0.583	0.244
300	12	6	100	0.843	0.631	0.3
300	12	6	110	0.886	0.676	0.353
300	12	6	120	0.921	0.738	0.393
300	12	8	10	0.241	0.09	0.015
300	12	8	20	0.423	0.194	0.042
300	12	8	30	0.575	0.3	0.092
300	12	8	40	0.716	0.451	0.176
300	12	8	50	0.819	0.582	0.276
300	12	8	60	0.88	0.686	0.353
300	12	8	70	0.907	0.749	0.414
300	12	8	80	0.961	0.827	0.528
300	12	8	90	0.966	0.85	0.579
300	12	8	100	0.972	0.875	0.624
300	12	8	110	0.988	0.922	0.707
300	12	8	120	0.995	0.95	0.755
300	14	2	10	0.063	0.026	0.005
300	14	2	20	0.079	0.022	0.005
300	14	2	30	0.096	0.025	0.004
300	14	2	40	0.115	0.03	0.005
300	14	2	50	0.118	0.041	0.009
300	14	2	60	0.131	0.04	0.007
300	14	2	70	0.135	0.034	0.005
300	14	2	80	0.165	0.045	0.007
300	14	2	90	0.192	0.059	0.014
300	14	2	100	0.173	0.054	0.008
300	14	2	110	0.221	0.078	0.013
300	14	2	120	0.228	0.068	0.011
300	14	4	10	0.119	0.035	0.005
300	14	4	20	0.167	0.043	0.005
300	14	4	30	0.222	0.078	0.014
300	14	4	40	0.26	0.093	0.018
300	14	4	50	0.342	0.135	0.03
300	14	4	60	0.35	0.161	0.046
300	14	4	70	0.434	0.222	0.065
300	14	4	80	0.536	0.264	0.064
300	14	4	90	0.554	0.288	0.08
300	14	4	100	0.613	0.333	0.106
300	14	4	110	0.636	0.36	0.119
300	14	4	120	0.648	0.388	0.147
300	14	6	10	0.195	0.065	0.01
300	14	6	20	0.3	0.111	0.028
300	14	6	30	0.429	0.194	0.051
300	14	6	40	0.543	0.294	0.086
300	14	6	50	0.638	0.365	0.123
300	14	6	60	0.725	0.475	0.171
300	14	6	70	0.793	0.554	0.235
300	14	6	80	0.841	0.583	0.29
300	14	6	90	0.882	0.674	0.36
300	14	6	100	0.914	0.715	0.386
300	14	6	110	0.922	0.776	0.454
300	14	6	120	0.95	0.816	0.545
300	14	8	10	0.275	0.098	0.018
300	14	8	20	0.514	0.237	0.073
300	14	8	30	0.656	0.406	0.14
300	14	8	40	0.81	0.558	0.268
300	14	8	50	0.871	0.676	0.358
300	14	8	60	0.922	0.768	0.456
300	14	8	70	0.953	0.819	0.54
300	14	8	80	0.976	0.903	0.656
300	14	8	90	0.985	0.931	0.705
300	14	8	100	0.993	0.951	0.731
300	14	8	110	0.996	0.97	0.855
300	14	8	120	0.999	0.982	0.873
300	16	2	10	0.075	0.016	0.001
300	16	2	20	0.087	0.019	0.002
300	16	2	30	0.09	0.025	0.008
300	16	2	40	0.116	0.031	0.004
300	16	2	50	0.129	0.042	0.005
300	16	2	60	0.16	0.052	0.012
300	16	2	70	0.154	0.049	0.009
300	16	2	80	0.183	0.059	0.015
300	16	2	90	0.206	0.082	0.021
300	16	2	100	0.191	0.074	0.01
300	16	2	110	0.239	0.084	0.017
300	16	2	120	0.281	0.103	0.022
300	16	4	10	0.129	0.033	0.007
300	16	4	20	0.185	0.055	0.008
300	16	4	30	0.252	0.087	0.016
300	16	4	40	0.299	0.121	0.025
300	16	4	50	0.367	0.166	0.045
300	16	4	60	0.444	0.208	0.051
300	16	4	70	0.51	0.253	0.081
300	16	4	80	0.565	0.292	0.087
300	16	4	90	0.616	0.349	0.11
300	16	4	100	0.638	0.363	0.134
300	16	4	110	0.71	0.427	0.158
300	16	4	120	0.731	0.46	0.176
300	16	6	10	0.182	0.056	0.012
300	16	6	20	0.351	0.137	0.023
300	16	6	30	0.509	0.264	0.07
300	16	6	40	0.621	0.35	0.115
300	16	6	50	0.699	0.427	0.172
300	16	6	60	0.778	0.536	0.249
300	16	6	70	0.839	0.614	0.306
300	16	6	80	0.865	0.693	0.356
300	16	6	90	0.903	0.738	0.424
300	16	6	100	0.953	0.805	0.481
300	16	6	110	0.964	0.852	0.588
300	16	6	120	0.98	0.889	0.636
300	16	8	10	0.295	0.149	0.034
300	16	8	20	0.572	0.307	0.11
300	16	8	30	0.712	0.482	0.183
300	16	8	40	0.842	0.617	0.303
300	16	8	50	0.905	0.715	0.408
300	16	8	60	0.948	0.838	0.553
300	16	8	70	0.981	0.911	0.642
300	16	8	80	0.993	0.944	0.735
300	16	8	90	0.994	0.954	0.802
300	16	8	100	0.997	0.972	0.866
300	16	8	110	0.998	0.983	0.909
300	16	8	120	1	0.996	0.945
300	18	2	10	0.065	0.009	0
300	18	2	20	0.075	0.02	0.001
300	18	2	30	0.106	0.029	0.001
300	18	2	40	0.119	0.029	0.006
300	18	2	50	0.135	0.048	0.009
300	18	2	60	0.183	0.062	0.013
300	18	2	70	0.184	0.068	0.008
300	18	2	80	0.216	0.078	0.013
300	18	2	90	0.219	0.076	0.015
300	18	2	100	0.253	0.092	0.02
300	18	2	110	0.257	0.101	0.024
300	18	2	120	0.271	0.116	0.028
300	18	4	10	0.103	0.032	0.004
300	18	4	20	0.208	0.067	0.009
300	18	4	30	0.282	0.109	0.019
300	18	4	40	0.391	0.172	0.043
300	18	4	50	0.413	0.188	0.049
300	18	4	60	0.474	0.234	0.064
300	18	4	70	0.541	0.3	0.1
300	18	4	80	0.626	0.357	0.124
300	18	4	90	0.622	0.337	0.118
300	18	4	100	0.703	0.458	0.197
300	18	4	110	0.755	0.505	0.207
300	18	4	120	0.765	0.541	0.25
300	18	6	10	0.223	0.088	0.023
300	18	6	20	0.384	0.173	0.059
300	18	6	30	0.516	0.252	0.085
300	18	6	40	0.648	0.404	0.135
300	18	6	50	0.723	0.481	0.194
300	18	6	60	0.83	0.59	0.289
300	18	6	70	0.882	0.703	0.394
300	18	6	80	0.923	0.753	0.436
300	18	6	90	0.954	0.838	0.549
300	18	6	100	0.964	0.879	0.625
300	18	6	110	0.977	0.9	0.671
300	18	6	120	0.987	0.928	0.731
300	18	8	10	0.38	0.167	0.039
300	18	8	20	0.608	0.334	0.11
300	18	8	30	0.776	0.544	0.25
300	18	8	40	0.875	0.688	0.38
300	18	8	50	0.953	0.819	0.554
300	18	8	60	0.974	0.887	0.626
300	18	8	70	0.988	0.941	0.747
300	18	8	80	0.994	0.973	0.826
300	18	8	90	0.998	0.975	0.881
300	18	8	100	0.999	0.99	0.916
300	18	8	110	0.999	0.997	0.961
300	18	8	120	1	0.997	0.971
300	20	2	10	0.075	0.022	0.004
300	20	2	20	0.088	0.025	0.002
300	20	2	30	0.117	0.034	0.004
300	20	2	40	0.126	0.037	0.007
300	20	2	50	0.172	0.063	0.008
300	20	2	60	0.204	0.064	0.006
300	20	2	70	0.201	0.07	0.017
300	20	2	80	0.226	0.079	0.018
300	20	2	90	0.244	0.103	0.02
300	20	2	100	0.249	0.092	0.02
300	20	2	110	0.304	0.118	0.023
300	20	2	120	0.331	0.133	0.025
300	20	4	10	0.132	0.037	0.008
300	20	4	20	0.214	0.06	0.009
300	20	4	30	0.296	0.119	0.029
300	20	4	40	0.372	0.163	0.049
300	20	4	50	0.448	0.219	0.065
300	20	4	60	0.536	0.287	0.082
300	20	4	70	0.597	0.336	0.112
300	20	4	80	0.639	0.391	0.151
300	20	4	90	0.703	0.447	0.176
300	20	4	100	0.712	0.478	0.202
300	20	4	110	0.809	0.557	0.264
300	20	4	120	0.841	0.609	0.275
300	20	6	10	0.223	0.079	0.015
300	20	6	20	0.429	0.202	0.055
300	20	6	30	0.576	0.319	0.099
300	20	6	40	0.717	0.463	0.184
300	20	6	50	0.818	0.56	0.269
300	20	6	60	0.871	0.65	0.348
300	20	6	70	0.905	0.751	0.433
300	20	6	80	0.938	0.82	0.518
300	20	6	90	0.968	0.866	0.634
300	20	6	100	0.978	0.925	0.704
300	20	6	110	0.982	0.932	0.732
300	20	6	120	0.997	0.964	0.816
300	20	8	10	0.382	0.158	0.032
300	20	8	20	0.666	0.4	0.158
300	20	8	30	0.831	0.633	0.314
300	20	8	40	0.921	0.787	0.478
300	20	8	50	0.954	0.858	0.604
300	20	8	60	0.984	0.928	0.729
300	20	8	70	0.997	0.962	0.807
300	20	8	80	0.997	0.974	0.866
300	20	8	90	1	0.996	0.943
300	20	8	100	1	0.992	0.961
300	20	8	110	0.999	0.997	0.972
300	20	8	120	1	1	0.986
300	30	2	10	0.075	0.026	0.003
300	30	2	20	0.108	0.035	0.003
300	30	2	30	0.146	0.037	0.008
300	30	2	40	0.157	0.058	0.012
300	30	2	50	0.201	0.067	0.012
300	30	2	60	0.253	0.096	0.018
300	30	2	70	0.268	0.1	0.022
300	30	2	80	0.319	0.118	0.028
300	30	2	90	0.34	0.142	0.031
300	30	2	100	0.372	0.17	0.054
300	30	2	110	0.406	0.175	0.044
300	30	2	120	0.426	0.196	0.046
300	30	4	10	0.178	0.06	0.011
300	30	4	20	0.329	0.134	0.031
300	30	4	30	0.43	0.23	0.075
300	30	4	40	0.532	0.299	0.105
300	30	4	50	0.624	0.394	0.146
300	30	4	60	0.717	0.472	0.194
300	30	4	70	0.78	0.55	0.277
300	30	4	80	0.815	0.625	0.323
300	30	4	90	0.873	0.681	0.382
300	30	4	100	0.886	0.723	0.45
300	30	4	110	0.936	0.8	0.502
300	30	4	120	0.945	0.825	0.558
300	30	6	10	0.336	0.134	0.033
300	30	6	20	0.583	0.332	0.141
300	30	6	30	0.75	0.489	0.209
300	30	6	40	0.876	0.703	0.423
300	30	6	50	0.946	0.812	0.52
300	30	6	60	0.954	0.86	0.624
300	30	6	70	0.979	0.919	0.755
300	30	6	80	0.992	0.953	0.816
300	30	6	90	0.996	0.984	0.887
300	30	6	100	0.997	0.988	0.919
300	30	6	110	0.996	0.986	0.944
300	30	6	120	1	0.998	0.977
300	30	8	10	0.531	0.283	0.095
300	30	8	20	0.824	0.606	0.284
300	30	8	30	0.95	0.847	0.597
300	30	8	40	0.989	0.938	0.764
300	30	8	50	0.995	0.974	0.892
300	30	8	60	0.999	0.994	0.958
300	30	8	70	0.999	0.998	0.971
300	30	8	80	1	0.998	0.99
300	30	8	90	1	1	0.998
300	30	8	100	1	1	0.999
300	30	8	110	1	1	1
300	30	8	120	1	1	1
300	40	2	10	0.111	0.025	0.004
300	40	2	20	0.16	0.049	0.01
300	40	2	30	0.186	0.067	0.009
300	40	2	40	0.192	0.063	0.009
300	40	2	50	0.282	0.119	0.028
300	40	2	60	0.307	0.124	0.026
300	40	2	70	0.347	0.16	0.037
300	40	2	80	0.433	0.195	0.051
300	40	2	90	0.433	0.207	0.06
300	40	2	100	0.49	0.254	0.075
300	40	2	110	0.514	0.268	0.085
300	40	2	120	0.522	0.284	0.103
300	40	4	10	0.228	0.099	0.031
300	40	4	20	0.407	0.165	0.048
300	40	4	30	0.559	0.3	0.107
300	40	4	40	0.663	0.411	0.17
300	40	4	50	0.761	0.497	0.224
300	40	4	60	0.867	0.663	0.37
300	40	4	70	0.872	0.698	0.417
300	40	4	80	0.921	0.795	0.531
300	40	4	90	0.954	0.856	0.619
300	40	4	100	0.962	0.891	0.653
300	40	4	110	0.976	0.922	0.724
300	40	4	120	0.984	0.936	0.797
300	40	6	10	0.438	0.199	0.058
300	40	6	20	0.713	0.496	0.223
300	40	6	30	0.865	0.677	0.384
300	40	6	40	0.933	0.823	0.577
300	40	6	50	0.984	0.917	0.711
300	40	6	60	0.985	0.953	0.835
300	40	6	70	0.997	0.989	0.923
300	40	6	80	0.999	0.991	0.941
300	40	6	90	1	0.997	0.971
300	40	6	100	0.999	0.998	0.987
300	40	6	110	1	1	0.991
300	40	6	120	1	1	0.998
300	40	8	10	0.67	0.418	0.181
300	40	8	20	0.912	0.769	0.474
300	40	8	30	0.981	0.938	0.783
300	40	8	40	0.995	0.982	0.915
300	40	8	50	1	0.998	0.975
300	40	8	60	1	1	0.996
300	40	8	70	1	1	1
300	40	8	80	1	1	0.999
300	40	8	90	1	1	1
300	40	8	100	1	1	1
300	40	8	110	1	1	1
300	40	8	120	1	1	1
300	50	2	10	0.1	0.027	0.002
300	50	2	20	0.144	0.059	0.008
300	50	2	30	0.196	0.059	0.015
300	50	2	40	0.26	0.12	0.029
300	50	2	50	0.303	0.127	0.026
300	50	2	60	0.37	0.175	0.039
300	50	2	70	0.428	0.201	0.057
300	50	2	80	0.491	0.261	0.083
300	50	2	90	0.514	0.292	0.115
300	50	2	100	0.586	0.331	0.12
300	50	2	110	0.603	0.362	0.142
300	50	2	120	0.626	0.392	0.14
300	50	4	10	0.281	0.111	0.025
300	50	4	20	0.469	0.244	0.074
300	50	4	30	0.662	0.424	0.16
300	50	4	40	0.75	0.512	0.239
300	50	4	50	0.84	0.657	0.37
300	50	4	60	0.904	0.742	0.469
300	50	4	70	0.942	0.843	0.571
300	50	4	80	0.97	0.877	0.641
300	50	4	90	0.979	0.923	0.778
300	50	4	100	0.988	0.953	0.797
300	50	4	110	0.994	0.964	0.85
300	50	4	120	0.996	0.976	0.884
300	50	6	10	0.517	0.27	0.096
300	50	6	20	0.843	0.625	0.32
300	50	6	30	0.951	0.824	0.542
300	50	6	40	0.978	0.935	0.752
300	50	6	50	0.997	0.987	0.87
300	50	6	60	0.998	0.987	0.938
300	50	6	70	0.999	0.992	0.969
300	50	6	80	1	1	0.987
300	50	6	90	1	1	0.998
300	50	6	100	1	1	0.998
300	50	6	110	1	1	0.999
300	50	6	120	1	1	0.999
300	50	8	10	0.759	0.544	0.259
300	50	8	20	0.963	0.873	0.654
300	50	8	30	0.996	0.978	0.891
300	50	8	40	0.999	0.997	0.979
300	50	8	50	1	0.999	0.993
300	50	8	60	1	1	0.999
300	50	8	70	1	1	1
300	50	8	80	1	1	1
300	50	8	90	1	1	1
300	50	8	100	1	1	1
300	50	8	110	1	1	1
300	50	8	120	1	1	1
